# Supplementary material for: 20-Oxa­penta­cyclo­[15.2.1.02,16.03,8.010,15]icosa-2(16),3,5,7,10(15),11,13,18-octaen-9-one
Source: IUCrdata. 2026 May 15;11(Pt 5):x260499. doi: 10.1107/S2414314626004992 (PMC13239014; doi:10.1107/S2414314626004992)
Supplement: Supplementary file 1 [file x-11-x260499-sup1.cif]

##############################################################################
#                                                                            #
# This CIF contains the data for a data article accepted for                 #
# publication in IUCrData. It conforms to the requirements of                #
# Notes for Authors for IUCrData, and has been                               #
# peer reviewed under the auspices of IUCrData.                              #
#                                                                            #
# Full details of the Crystallographic Information File format               #
# are given in the paper "The Crystallographic Information File (CIF):       #
# a New Standard Archive File for Crystallography" by S. R. Hall, F. H.      #
# Allen and I. D. Brown [Acta Cryst. (1991), A47, 655-685].                  #
#                                                                            #
# The current version of the core CIF dictionary is obtainable from          #
# ftp://ftp.iucr.org/pub/cif_core.dic.                                       #
#                                                                            #
# Software is freely available for graphical display of the structure(s)     #
# in this CIF. For information consult the CIF software page                 #
# http://www.iucr.org/resources/cif/software.                                #
#                                                                            #
# This file may be used for bona fide research purposes within the           #
# scientific community so long as proper attribution is given to the data    # 
# article from which it was obtained.                                        #
#                                                                            #
##############################################################################
data_I
_audit_creation_method     'SHELXL-2019/3'
_chemical_name_systematic
;\
20-Oxapentacyclo[15.2.1.0^2,16^.0^3,8^.0^10,15^]icosa-\
2(16),3,5,7,10(15),11,13,18-octaen-9-one
;
_chemical_name_common     ?
_chemical_formula_moiety     'C19 H12 O2'
_chemical_formula_sum     'C19 H12 O2'
_chemical_formula_iupac     'C19 H12 O2'
_chemical_formula_weight     272.29
_chemical_melting_point     ?
_space_group_crystal_system     monoclinic
_space_group_name_H-M_alt     'P 21/c'
_space_group_name_Hall     '-P 2ybc'
loop_
    _space_group_symop_operation_xyz
    'x, y, z'
    '-x, y+1/2, -z+1/2'
    '-x, -y, -z'
    'x, -y-1/2, z-1/2'
_cell_length_a     8.5654(3)
_cell_length_b     20.7138(6)
_cell_length_c     7.4518(3)
_cell_angle_alpha     90
_cell_angle_beta     105.809(3)
_cell_angle_gamma     90
_cell_volume     1272.10(8)
_cell_formula_units_Z     4
_cell_measurement_reflns_used     12059
_cell_measurement_theta_min     2.66
_cell_measurement_theta_max     28.44
_cell_measurement_temperature     120(2)
_exptl_crystal_description     block
_exptl_crystal_colour     colorless
_exptl_crystal_size_max     0.547
_exptl_crystal_size_mid     0.348
_exptl_crystal_size_min     0.174
_exptl_crystal_density_diffrn     1.422
_exptl_crystal_density_meas     ?
_exptl_crystal_density_method     ?
_exptl_crystal_F_000     568
_exptl_absorpt_coefficient_mu     0.091
_exptl_absorpt_correction_type     none
_exptl_absorpt_process_details     ?
_exptl_absorpt_correction_T_min     ?
_exptl_absorpt_correction_T_max     ?
_diffrn_ambient_temperature     120(2)
_diffrn_source     ?
_diffrn_radiation_type     MoK\a
_diffrn_radiation_wavelength     0.71073
_diffrn_measurement_device_type     'Stoe IPDS 2T'
_diffrn_measurement_method     'rotation method, \w scans'
_diffrn_detector_area_resol_mean     6.67
_diffrn_reflns_number     8154
_diffrn_reflns_av_R_equivalents     0.0202
_diffrn_reflns_av_unetI/netI     0.0166
_diffrn_reflns_theta_min     2.660
_diffrn_reflns_theta_max     27.872
_diffrn_reflns_theta_full     25.242
_diffrn_measured_fraction_theta_max     0.995
_diffrn_measured_fraction_theta_full     0.999
_diffrn_reflns_limit_h_min     -11
_diffrn_reflns_limit_h_max     11
_diffrn_reflns_limit_k_min     -27
_diffrn_reflns_limit_k_max     27
_diffrn_reflns_limit_l_min     -9
_diffrn_reflns_limit_l_max     7
_refine_special_details
;
Hydrogen atoms were placed at calculated positions and were refined
in the riding-model approximation with C~tertiary~--H = 1.00 \%A or with C--H
= 0.95 \%A for the remaining H atoms. <i>U</i>~iso~(H) were set to 1.2
<i>U</i>~eq~(C).
;
_reflns_number_total     3014
_reflns_number_gt     2654
_reflns_threshold_expression     'I > 2\s(I)'
_refine_ls_structure_factor_coef     Fsqd
_refine_ls_matrix_type     full
_refine_ls_R_factor_all     0.0484
_refine_ls_R_factor_gt     0.0420
_refine_ls_wR_factor_gt     0.1081
_refine_ls_wR_factor_ref     0.1139
_refine_ls_goodness_of_fit_ref     1.024
_refine_ls_restrained_S_all     1.024
_refine_ls_number_reflns     3014
_refine_ls_number_parameters     190
_refine_ls_number_restraints     0
_refine_ls_hydrogen_treatment     constr
_refine_ls_weighting_scheme     calc
_refine_ls_weighting_details
              'w=1/[\s^2^(Fo^2^)+(0.0557P)^2^+0.7054P] where P=(Fo^2^+2Fc^2^)/3'
_atom_sites_solution_hydrogens     geom
_atom_sites_solution_primary     dual
_atom_sites_solution_secondary     ?
_refine_ls_shift/su_max     0.000
_refine_ls_shift/su_mean     0.000
_refine_diff_density_max     0.351
_refine_diff_density_min     -0.197
_refine_ls_extinction_method     none
_refine_ls_extinction_coef     .
loop_
    _atom_type_symbol
    _atom_type_description
    _atom_type_scat_dispersion_real
    _atom_type_scat_dispersion_imag
    _atom_type_scat_source
    'C' 'C' 0.0033 0.0016
                         'International Tables Vol C Tables 4.2.6.8 and 6.1.1.4'
    'H' 'H' 0.0000 0.0000
                         'International Tables Vol C Tables 4.2.6.8 and 6.1.1.4'
    'O' 'O' 0.0106 0.0060
                         'International Tables Vol C Tables 4.2.6.8 and 6.1.1.4'
_computing_data_collection
;
<i>X-AREA WinXpose</i> 2.0.28 (Stoe & Cie, 2020a)
;
_computing_cell_refinement
;
<i>X-AREA Recipe</i> 2.0.2 (Stoe & Cie, 2020b)
;
_computing_data_reduction
;
<i>X-AREA Integrate</i> 2.5.18.0 (Stoe & Cie, 2020c)
;
_computing_structure_solution
;
<i>SHELXT2014</i> (Sheldrick, 2015a)
;
_computing_structure_refinement
;
<i>SHELXL2019/2</i> (Sheldrick, 2015b)
;
_computing_molecular_graphics
;
Platon (Spek, 2009)
;
_computing_publication_material     ?
loop_
    _atom_site_type_symbol
    _atom_site_label
    _atom_site_fract_x
    _atom_site_fract_y
    _atom_site_fract_z
    _atom_site_U_iso_or_equiv
    _atom_site_adp_type
    _atom_site_calc_flag
    _atom_site_occupancy
    _atom_site_disorder_assembly
    _atom_site_disorder_group
    C C1 0.25685(15) 0.39001(6) 0.59801(17) 0.0202(3) Uani d 1 . .
    C C2 0.10665(16) 0.37416(7) 0.47387(19) 0.0251(3) Uani d 1 . .
    H H2 0.021235 0.404937 0.449857 0.030 Uiso calc 1 . .
    C C3 0.07999(17) 0.31493(7) 0.3858(2) 0.0271(3) Uani d 1 . .
    H H3 -0.022313 0.305356 0.301377 0.033 Uiso calc 1 . .
    C C4 0.20426(17) 0.26925(7) 0.42163(19) 0.0251(3) Uani d 1 . .
    H H4 0.186619 0.228211 0.362647 0.030 Uiso calc 1 . .
    C C5 0.35289(16) 0.28386(6) 0.54301(18) 0.0214(3) Uani d 1 . .
    H H5 0.436610 0.252354 0.566258 0.026 Uiso calc 1 . .
    C C6 0.38439(15) 0.34424(6) 0.63376(17) 0.0185(3) Uani d 1 . .
    C C7 0.54171(15) 0.35550(6) 0.76243(17) 0.0183(3) Uani d 1 . .
    C C8 0.67373(16) 0.30275(6) 0.82756(19) 0.0222(3) Uani d 1 . .
    H H8 0.633420 0.257237 0.818979 0.027 Uiso calc 1 . .
    C C9 0.80783(16) 0.31660(7) 0.7309(2) 0.0243(3) Uani d 1 . .
    H H9 0.833944 0.291985 0.635415 0.029 Uiso calc 1 . .
    C C10 0.87911(16) 0.37041(7) 0.80974(19) 0.0239(3) Uani d 1 . .
    H H10 0.967473 0.392565 0.783467 0.029 Uiso calc 1 . .
    C C11 0.78726(15) 0.38891(6) 0.95271(18) 0.0209(3) Uani d 1 . .
    H H11 0.845070 0.419093 1.053782 0.025 Uiso calc 1 . .
    C C12 0.61587(15) 0.41033(6) 0.83825(17) 0.0181(3) Uani d 1 . .
    C C13 0.57029(15) 0.47724(6) 0.80355(17) 0.0182(3) Uani d 1 . .
    C C14 0.69311(16) 0.52443(6) 0.85300(19) 0.0224(3) Uani d 1 . .
    H H14 0.801901 0.511295 0.908102 0.027 Uiso calc 1 . .
    C C15 0.65888(18) 0.58935(7) 0.8231(2) 0.0269(3) Uani d 1 . .
    H H15 0.743349 0.620381 0.858885 0.032 Uiso calc 1 . .
    C C16 0.50090(19) 0.60910(7) 0.7409(2) 0.0281(3) Uani d 1 . .
    H H16 0.477393 0.653629 0.717555 0.034 Uiso calc 1 . .
    C C17 0.37795(18) 0.56411(7) 0.6929(2) 0.0252(3) Uani d 1 . .
    H H17 0.269925 0.578152 0.637738 0.030 Uiso calc 1 . .
    C C18 0.40932(15) 0.49792(6) 0.72410(17) 0.0194(3) Uani d 1 . .
    C C19 0.26232(15) 0.45601(6) 0.68114(17) 0.0204(3) Uani d 1 . .
    O O20 0.74991(12) 0.32597(4) 1.01305(13) 0.0243(2) Uani d 1 . .
    O O21 0.13591(12) 0.47904(5) 0.70074(15) 0.0276(2) Uani d 1 . .
loop_
    _atom_site_aniso_label
    _atom_site_aniso_U_11
    _atom_site_aniso_U_22
    _atom_site_aniso_U_33
    _atom_site_aniso_U_12
    _atom_site_aniso_U_13
    _atom_site_aniso_U_23
    C1 0.0187(6) 0.0236(6) 0.0178(6) -0.0009(5) 0.0045(5) 0.0008(5)
    C2 0.0182(6) 0.0329(7) 0.0226(6) 0.0004(5) 0.0029(5) -0.0011(5)
    C3 0.0197(6) 0.0361(8) 0.0232(6) -0.0056(5) 0.0018(5) -0.0034(5)
    C4 0.0266(7) 0.0264(7) 0.0219(6) -0.0076(5) 0.0061(5) -0.0045(5)
    C5 0.0219(6) 0.0214(6) 0.0212(6) -0.0018(5) 0.0064(5) 0.0001(5)
    C6 0.0188(6) 0.0200(6) 0.0166(5) -0.0023(5) 0.0046(5) 0.0014(4)
    C7 0.0190(6) 0.0170(6) 0.0183(6) 0.0005(4) 0.0043(5) 0.0024(4)
    C8 0.0223(6) 0.0170(6) 0.0233(6) 0.0003(5) -0.0005(5) 0.0011(5)
    C9 0.0199(6) 0.0229(6) 0.0275(7) 0.0062(5) 0.0019(5) -0.0017(5)
    C10 0.0169(6) 0.0247(6) 0.0285(7) 0.0028(5) 0.0032(5) -0.0008(5)
    C11 0.0195(6) 0.0188(6) 0.0220(6) 0.0004(5) 0.0013(5) 0.0003(5)
    C12 0.0173(6) 0.0193(6) 0.0174(6) 0.0003(4) 0.0042(4) 0.0005(4)
    C13 0.0210(6) 0.0184(6) 0.0162(6) -0.0001(5) 0.0067(5) -0.0008(4)
    C14 0.0236(6) 0.0207(6) 0.0238(6) -0.0019(5) 0.0079(5) -0.0012(5)
    C15 0.0342(7) 0.0195(6) 0.0310(7) -0.0053(5) 0.0158(6) -0.0020(5)
    C16 0.0400(8) 0.0166(6) 0.0327(7) 0.0038(5) 0.0185(6) 0.0029(5)
    C17 0.0296(7) 0.0224(7) 0.0260(7) 0.0071(5) 0.0115(5) 0.0044(5)
    C18 0.0219(6) 0.0196(6) 0.0174(6) 0.0023(5) 0.0067(5) 0.0011(5)
    C19 0.0188(6) 0.0242(6) 0.0172(6) 0.0035(5) 0.0033(5) 0.0028(5)
    O20 0.0263(5) 0.0200(5) 0.0219(5) -0.0009(4) -0.0013(4) 0.0030(4)
    O21 0.0206(5) 0.0312(5) 0.0308(5) 0.0054(4) 0.0068(4) -0.0021(4)
_geom_special_details
;
 All esds (except the esd in the dihedral angle between two l.s. planes)
 are estimated using the full covariance matrix.  The cell esds are taken
 into account individually in the estimation of esds in distances, angles
 and torsion angles; correlations between esds in cell parameters are only
 used when they are defined by crystal symmetry.  An approximate (isotropic)
 treatment of cell esds is used for estimating esds involving l.s. planes.
;
loop_
    _geom_bond_atom_site_label_1
    _geom_bond_atom_site_label_2
    _geom_bond_site_symmetry_2
    _geom_bond_distance
    _geom_bond_publ_flag
    C1 C2 . 1.4036(18) ?
    C1 C6 . 1.4159(17) ?
    C1 C19 . 1.4963(18) ?
    C2 C3 . 1.381(2) ?
    C2 H2 . 0.9500 ?
    C3 C4 . 1.394(2) ?
    C3 H3 . 0.9500 ?
    C4 C5 . 1.3796(19) ?
    C4 H4 . 0.9500 ?
    C5 C6 . 1.4123(18) ?
    C5 H5 . 0.9500 ?
    C6 C7 . 1.4441(17) ?
    C7 C12 . 1.3480(17) ?
    C7 C8 . 1.5522(17) ?
    C8 O20 . 1.4409(16) ?
    C8 C9 . 1.540(2) ?
    C8 H8 . 1.0000 ?
    C9 C10 . 1.3285(19) ?
    C9 H9 . 0.9500 ?
    C10 C11 . 1.5355(19) ?
    C10 H10 . 0.9500 ?
    C11 O20 . 1.4432(15) ?
    C11 C12 . 1.5483(17) ?
    C11 H11 . 1.0000 ?
    C12 C13 . 1.4440(17) ?
    C13 C14 . 1.4096(18) ?
    C13 C18 . 1.4107(17) ?
    C14 C15 . 1.3814(19) ?
    C14 H14 . 0.9500 ?
    C15 C16 . 1.386(2) ?
    C15 H15 . 0.9500 ?
    C16 C17 . 1.378(2) ?
    C16 H16 . 0.9500 ?
    C17 C18 . 1.4042(18) ?
    C17 H17 . 0.9500 ?
    C18 C19 . 1.4906(18) ?
    C19 O21 . 1.2278(16) ?
loop_
    _geom_angle_atom_site_label_1
    _geom_angle_atom_site_label_2
    _geom_angle_atom_site_label_3
    _geom_angle_site_symmetry_1
    _geom_angle_site_symmetry_3
    _geom_angle
    _geom_angle_publ_flag
    C2 C1 C6 . . 119.28(12) ?
    C2 C1 C19 . . 113.97(11) ?
    C6 C1 C19 . . 126.75(11) ?
    C3 C2 C1 . . 121.62(13) ?
    C3 C2 H2 . . 119.2 ?
    C1 C2 H2 . . 119.2 ?
    C2 C3 C4 . . 119.54(12) ?
    C2 C3 H3 . . 120.2 ?
    C4 C3 H3 . . 120.2 ?
    C5 C4 C3 . . 119.78(13) ?
    C5 C4 H4 . . 120.1 ?
    C3 C4 H4 . . 120.1 ?
    C4 C5 C6 . . 122.01(13) ?
    C4 C5 H5 . . 119.0 ?
    C6 C5 H5 . . 119.0 ?
    C5 C6 C1 . . 117.76(11) ?
    C5 C6 C7 . . 118.88(11) ?
    C1 C6 C7 . . 123.32(11) ?
    C12 C7 C6 . . 131.48(12) ?
    C12 C7 C8 . . 104.01(11) ?
    C6 C7 C8 . . 124.22(11) ?
    O20 C8 C9 . . 100.72(10) ?
    O20 C8 C7 . . 99.55(10) ?
    C9 C8 C7 . . 107.17(10) ?
    O20 C8 H8 . . 115.7 ?
    C9 C8 H8 . . 115.7 ?
    C7 C8 H8 . . 115.7 ?
    C10 C9 C8 . . 105.11(12) ?
    C10 C9 H9 . . 127.4 ?
    C8 C9 H9 . . 127.4 ?
    C9 C10 C11 . . 104.82(12) ?
    C9 C10 H10 . . 127.6 ?
    C11 C10 H10 . . 127.6 ?
    O20 C11 C10 . . 100.93(10) ?
    O20 C11 C12 . . 99.97(10) ?
    C10 C11 C12 . . 106.10(10) ?
    O20 C11 H11 . . 115.9 ?
    C10 C11 H11 . . 115.9 ?
    C12 C11 H11 . . 115.9 ?
    C7 C12 C13 . . 131.30(12) ?
    C7 C12 C11 . . 104.91(11) ?
    C13 C12 C11 . . 122.90(11) ?
    C14 C13 C18 . . 118.27(12) ?
    C14 C13 C12 . . 118.21(11) ?
    C18 C13 C12 . . 123.52(11) ?
    C15 C14 C13 . . 121.50(13) ?
    C15 C14 H14 . . 119.3 ?
    C13 C14 H14 . . 119.3 ?
    C14 C15 C16 . . 119.81(13) ?
    C14 C15 H15 . . 120.1 ?
    C16 C15 H15 . . 120.1 ?
    C17 C16 C15 . . 119.99(13) ?
    C17 C16 H16 . . 120.0 ?
    C15 C16 H16 . . 120.0 ?
    C16 C17 C18 . . 121.26(13) ?
    C16 C17 H17 . . 119.4 ?
    C18 C17 H17 . . 119.4 ?
    C17 C18 C13 . . 119.14(12) ?
    C17 C18 C19 . . 114.88(12) ?
    C13 C18 C19 . . 125.80(11) ?
    O21 C19 C18 . . 117.95(12) ?
    O21 C19 C1 . . 118.36(12) ?
    C18 C19 C1 . . 123.40(11) ?
    C8 O20 C11 . . 94.80(9) ?
loop_
    _geom_torsion_atom_site_label_1
    _geom_torsion_atom_site_label_2
    _geom_torsion_atom_site_label_3
    _geom_torsion_atom_site_label_4
    _geom_torsion_site_symmetry_1
    _geom_torsion_site_symmetry_2
    _geom_torsion_site_symmetry_3
    _geom_torsion_site_symmetry_4
    _geom_torsion
    _geom_torsion_publ_flag
    C6 C1 C2 C3 . . . . 0.1(2) ?
    C19 C1 C2 C3 . . . . -179.44(12) ?
    C1 C2 C3 C4 . . . . 0.6(2) ?
    C2 C3 C4 C5 . . . . -0.7(2) ?
    C3 C4 C5 C6 . . . . 0.0(2) ?
    C4 C5 C6 C1 . . . . 0.66(19) ?
    C4 C5 C6 C7 . . . . 178.52(12) ?
    C2 C1 C6 C5 . . . . -0.71(18) ?
    C19 C1 C6 C5 . . . . 178.77(12) ?
    C2 C1 C6 C7 . . . . -178.47(12) ?
    C19 C1 C6 C7 . . . . 1.0(2) ?
    C5 C6 C7 C12 . . . . 164.97(13) ?
    C1 C6 C7 C12 . . . . -17.3(2) ?
    C5 C6 C7 C8 . . . . -7.79(18) ?
    C1 C6 C7 C8 . . . . 169.95(12) ?
    C12 C7 C8 O20 . . . . 37.21(12) ?
    C6 C7 C8 O20 . . . . -148.37(11) ?
    C12 C7 C8 C9 . . . . -67.23(13) ?
    C6 C7 C8 C9 . . . . 107.18(13) ?
    O20 C8 C9 C10 . . . . -34.00(13) ?
    C7 C8 C9 C10 . . . . 69.61(13) ?
    C8 C9 C10 C11 . . . . -0.28(13) ?
    C9 C10 C11 O20 . . . . 34.44(13) ?
    C9 C10 C11 C12 . . . . -69.40(13) ?
    C6 C7 C12 C13 . . . . -6.8(2) ?
    C8 C7 C12 C13 . . . . 167.04(13) ?
    C6 C7 C12 C11 . . . . -175.99(13) ?
    C8 C7 C12 C11 . . . . -2.16(13) ?
    O20 C11 C12 C7 . . . . -33.43(12) ?
    C10 C11 C12 C7 . . . . 71.12(12) ?
    O20 C11 C12 C13 . . . . 156.23(11) ?
    C10 C11 C12 C13 . . . . -99.23(13) ?
    C7 C12 C13 C14 . . . . -158.24(14) ?
    C11 C12 C13 C14 . . . . 9.31(18) ?
    C7 C12 C13 C18 . . . . 22.2(2) ?
    C11 C12 C13 C18 . . . . -170.22(12) ?
    C18 C13 C14 C15 . . . . -0.79(19) ?
    C12 C13 C14 C15 . . . . 179.66(12) ?
    C13 C14 C15 C16 . . . . -0.7(2) ?
    C14 C15 C16 C17 . . . . 1.4(2) ?
    C15 C16 C17 C18 . . . . -0.6(2) ?
    C16 C17 C18 C13 . . . . -0.9(2) ?
    C16 C17 C18 C19 . . . . 174.62(12) ?
    C14 C13 C18 C17 . . . . 1.60(18) ?
    C12 C13 C18 C17 . . . . -178.87(12) ?
    C14 C13 C18 C19 . . . . -173.43(12) ?
    C12 C13 C18 C19 . . . . 6.10(19) ?
    C17 C18 C19 O21 . . . . -30.25(17) ?
    C13 C18 C19 O21 . . . . 144.96(13) ?
    C17 C18 C19 C1 . . . . 143.51(12) ?
    C13 C18 C19 C1 . . . . -41.28(19) ?
    C2 C1 C19 O21 . . . . 28.98(17) ?
    C6 C1 C19 O21 . . . . -150.53(13) ?
    C2 C1 C19 C18 . . . . -144.76(12) ?
    C6 C1 C19 C18 . . . . 35.74(19) ?
    C9 C8 O20 C11 . . . . 53.20(11) ?
    C7 C8 O20 C11 . . . . -56.47(10) ?
    C10 C11 O20 C8 . . . . -53.57(11) ?
    C12 C11 O20 C8 . . . . 55.14(11) ?
loop_
    _geom_hbond_atom_site_label_D
    _geom_hbond_atom_site_label_H
    _geom_hbond_atom_site_label_A
    _geom_hbond_site_symmetry_A
    _geom_hbond_distance_DH
    _geom_hbond_distance_HA
    _geom_hbond_distance_DA
    _geom_hbond_angle_DHA
    _geom_hbond_publ_flag
    C3 H3 O20 1_454 0.95 2.51 3.3886(17) 153.1 yes
    C10 H10 O21 1_655 0.95 2.48 3.3963(18) 161.8 yes
_shelx_space_group_comment
;
The symmetry employed for this shelxl refinement is uniquely defined
by the following loop, which should always be used as a source of
symmetry information in preference to the above space-group names.
They are only intended as comments.
;
_shelx_estimated_absorpt_T_min     0.952
_shelx_estimated_absorpt_T_max     0.984
_shelx_hkl_file
;
  -9   4   7   17.01    0.89   0
  -9  10   6    4.79    0.59   0
  -8 -11   7    4.80    0.83   0
  -8  -1   7    1.99    0.66   0
  -8   0   7    0.95    0.51   0
  -8   8   6    1.24    0.50   0
  -7 -16   6   16.06    0.94   0
  -7  14   4   18.70    0.38   0
  -6 -11   6    1.30    0.54   0
  -6 -10   6  110.05    1.66   0
  -6   0   6    8.85    0.52   0
  -6  21  -1    0.87    0.39   0
  -5 -20   4    0.43    0.53   0
  -5 -14   5  226.47    2.18   0
  -5   4   5   16.11    0.46   0
  -4  18  -1    7.32    0.36   0
  -3 -25   0    2.24    0.47   0
  -3 -23   1   12.17    0.59   0
  -3  -8   4  202.88    1.51   0
  -3  -7   4   61.50    0.85   0
  -3  -6   4   87.51    0.98   0
  -3  -5   4   13.32    0.44   0
  -3  -4   4  563.66    2.32   0
  -3  -3   4  234.37    1.47   0
  -3  16  -1   31.18    0.53   0
  -2 -25  -2    5.51    0.33   0
  -2 -22   0    3.25    0.37   0
  -2 -16   2   59.33    0.83   0
  -2  -8   3    4.91    0.31   0
  -2  -6   3  521.46    2.03   0
  -2  -5   3   96.36    0.90   0
  -2  -4   3   52.09    0.64   0
  -2  -3   3   62.28    0.67   0
  -2  15  -3  119.94    1.17   0
  -1   9  -8   19.78    0.93   0
  -1  11  -7   47.07    1.20   0
  -1  12  -6    1.95    0.52   0
   0 -19  -6    2.98    0.30   0
   0 -18  -7    2.63    0.43   0
   0 -15  -1   19.55    0.27   0
   0   1  -9   48.98    1.25   0
   0   2  -9    3.00    0.80   0
   0   7  -7   36.07    0.96   0
   0   9  -5    1.60    0.38   0
   1 -14  -5    1.56    0.23   0
   1  -6  -8   29.47    0.93   0
   1  -5  -8   24.36    0.87   0
   1   0  -7   -0.34    0.39   0
   1   1  -7   -0.09    0.57   0
   1   3  -6    8.04    0.57   0
   1   3  -5   49.43    0.78   0
   1   3  -4    0.95    0.24   0
  -8  -9   7    0.38    0.70   0
  -8  -8   7    6.66    0.79   0
  -8  -7   7    1.71    0.70   0
  -8  -6   7    2.45    0.83   0
  -8  -5   7    8.68    0.91   0
  -8  -4   7   14.57    0.94   0
  -8  -2   7    2.18    0.62   0
  -7 -15   6   19.72    0.99   0
  -6  -8   6    0.50    0.52   0
  -6  -6   6   81.14    1.34   0
  -6  -4   6    3.96    0.66   0
  -6  -1   6   25.67    0.72   0
  -6  19   1    2.89    0.19   0
  -5 -23   3   10.21    0.71   0
  -5 -19   4   -1.05    0.69   0
  -5   9   4    1.27    0.24   0
  -4 -23   2   22.42    0.87   0
  -4 -15   4    4.40    0.46   0
  -4   5   4    9.56    0.32   0
  -4  19  -2    7.18    0.39   0
  -3 -20   2   19.10    0.62   0
  -3 -16   3   72.84    1.03   0
  -3  17  -6   22.72    0.90   0
  -3  18  -4    4.15    0.59   0
  -2  14  -7    0.01    0.62   0
  -2  15  -6   16.87    0.77   0
  -1 -20  -1   60.24    0.63   0
  -1 -14   1   19.62    0.40   0
  -1  10  -8    1.88    0.72   0
  -1  10  -1  124.52    0.78   0
  -1  13  -4  144.44    1.36   0
   0 -10   0  661.78    1.45   0
   0   6  -8   80.21    1.43   0
   0   8  -7   11.97    0.67   0
   0   9  -6   95.03    1.31   0
   1 -14  -6   35.86    0.63   0
   1 -14  -4   16.48    0.27   0
   1 -12  -7    7.97    0.43   0
   1  -9  -8   32.09    0.89   0
   1  -8  -8  128.27    1.52   0
   1  -7  -8    3.08    0.50   0
   1  -3  -8   35.32    0.92   0
   1  -2  -8   13.26    0.68   0
   1  -1  -8    5.67    0.67   0
   1   2  -7    0.53    0.46   0
   1   2  -3  589.22    1.89   0
   1   4  -6    5.60    0.54   0
   1   4  -5    1.49    0.30   0
   1   4  -4  180.29    1.30   0
  -9   2   7    1.15    0.55   0
  -9   9   6   31.89    0.86   0
  -8  12   5   56.34    0.82   0
  -7 -14   6   17.64    0.93   0
  -7 -13   6   28.85    1.16   0
  -7   4   6   21.35    0.67   0
  -7  10   5    7.55    0.37   0
  -6 -17   5    2.25    0.64   0
  -6  -5   6   37.34    0.91   0
  -5 -12   5   89.68    1.32   0
  -5   2   5    1.91    0.38   0
  -5  19   0   13.50    0.35   0
  -5  20  -1   -0.40    0.25   0
  -4 -25   1    5.06    0.65   0
  -3 -15   3  117.04    1.25   0
  -3  18  -5   21.90    0.82   0
  -3  18  -3    4.03    0.48   0
  -2 -19   1   71.34    0.88   0
  -2 -15   2  111.02    1.06   0
  -2  15  -7   -0.98    0.78   0
  -2  15  -2   69.76    0.83   0
  -2  16  -5    8.73    0.61   0
  -2  16  -4    8.12    0.49   0
  -1 -23  -4    4.90    0.14   0
  -1  11  -8    0.85    0.91   0
  -1  12  -7   25.95    0.92   0
   0   4  -9   10.73    0.88   0
   0   5  -1   79.98    0.51   0
   0   7  -8   35.95    1.06   0
   0   9  -7   10.74    0.84   0
   0   9  -3  623.32    2.29   0
   0  10  -5    3.93    0.43   0
   0  10  -4    2.18    0.42   0
   1  -1  -2  993.56    1.81   0
   1   0  -8    7.09    0.59   0
   1   3  -7   11.61    0.59   0
   1   3  -3  910.78    2.41   0
   1   5  -6    1.75    0.47   0
   1   5  -5   60.95    0.88   0
  -9  -8   7    1.83    0.94   0
  -9  13   5    0.29    0.39   0
  -7   3   6    5.24    0.45   0
  -5 -22   3    6.01    0.66   0
  -5 -18   4   35.42    0.94   0
  -5 -11   5  100.26    1.37   0
  -5 -10   5   99.43    1.39   0
  -5   1   5   47.50    0.81   0
  -5  21  -2   24.23    0.69   0
  -4 -22   2    1.31    0.56   0
  -4 -13   4  241.17    1.93   0
  -4   4   4    2.59    0.23   0
  -3 -14   3  292.61    1.92   0
  -3   5   3    9.98    0.26   0
  -2 -23  -1   25.29    0.56   0
  -2  12   0    9.85    0.21   0
  -2  16  -6   11.41    0.72   0
  -1 -17   0   69.49    0.71   0
  -1 -13   1   -0.13    0.17   0
  -1  13  -7   12.26    0.89   0
  -1  14  -5    1.11    0.40   0
   0 -20  -5    2.30    0.17   0
   0 -17  -2   80.97    0.44   0
   0   5  -9    3.31    0.71   0
   0   8  -8    1.95    0.64   0
   1 -15  -6   -0.12    0.28   0
   1 -14  -7   11.14    0.52   0
   1 -11  -8   16.43    0.65   0
   1  -9  -2    5.13    0.08   0
   1   5  -4  364.94    1.83   0
   1   6  -5   50.92    0.88   0
  -9  -6   7    0.94    0.69   0
  -9  -5   7    0.31    0.68   0
  -9  -3   7   27.83    1.06   0
  -8 -15   6   59.00    1.52   0
  -8 -14   6   10.80    1.05   0
  -8  15   4    8.15    0.34   0
  -7 -18   5    7.89    0.82   0
  -7 -11   6   -0.25    0.61   0
  -7 -10   6    2.37    0.79   0
  -7   1   6   56.22    1.07   0
  -7   2   6   40.92    0.87   0
  -7   9   5    0.05    0.35   0
  -6 -20   4    7.64    0.90   0
  -6 -15   5    6.66    0.66   0
  -5 -21   3   -0.46    0.68   0
  -5 -17   4    5.89    0.57   0
  -5  -9   5   70.46    1.11   0
  -5  -8   5   98.90    1.33   0
  -5  -1   5   46.80    0.84   0
  -5   0   5   -0.02    0.31   0
  -5   8   4   10.85    0.36   0
  -4 -12   4  125.84    1.40   0
  -3 -24   0   35.18    0.75   0
  -3  18  -2    7.10    0.43   0
  -3  19  -5   -0.47    0.65   0
  -2 -18   1   66.75    0.87   0
  -2  17  -5   27.93    0.89   0
  -2  17  -4    2.44    0.52   0
  -1 -12   1    0.91    0.22   0
  -1   8   0    8.30    0.15   0
  -1  12  -8    1.38    0.71   0
  -1  14  -6    0.80    0.49   0
   0 -20  -6   12.39    0.37   0
   0   6  -9   -0.80    0.70   0
   0   7  -9    0.30    0.87   0
   0   9  -8   12.12    0.96   0
   0  10  -7   61.93    1.21   0
   0  11  -6    2.36    0.49   0
   1 -12  -8    1.33    0.42   0
   1  -8  -9   20.11    0.94   0
   1  -7  -9    0.34    0.54   0
   1  -6  -9   26.26    0.92   0
   1  -3  -9   56.58    1.24   0
   1  -1  -9   30.16    1.03   0
   1   0  -9    0.23    0.71   0
   1   0  -2 9999.99    5.94   0
   1   3  -8   36.80    0.99   0
   1   4  -8   49.25    1.19   0
   1   5  -7   57.83    1.08   0
   1   6  -6    2.47    0.42   0
  -8  11   5   19.14    0.59   0
  -7 -17   5   10.13    0.97   0
  -7  -9   6   20.55    0.83   0
  -7  -8   6   18.56    0.78   0
  -7  -7   6    1.30    0.73   0
  -7   0   6   20.98    0.73   0
  -6 -14   5   19.70    0.82   0
  -6   5   5    0.62    0.36   0
  -5  -7   5   17.27    0.61   0
  -5  -6   5   84.53    1.15   0
  -5  -4   5   16.09    0.56   0
  -5  -3   5    2.52    0.36   0
  -4 -11   4   40.42    0.80   0
  -4  20  -2    9.87    0.49   0
  -3 -18   2    3.10    0.37   0
  -3  17  -1    8.01    0.35   0
  -3  19  -3    1.44    0.44   0
  -2 -24  -2    3.90    0.36   0
  -2 -13   2   26.54    0.54   0
  -2  17  -6    7.89    0.66   0
  -1 -21  -2    4.11    0.25   0
  -1  14  -7    5.45    0.68   0
  -1  14  -3   20.14    0.57   0
  -1  15  -5   35.00    0.91   0
   0 -14  -1    1.42    0.12   0
   0  10  -8    0.71    0.77   0
   0  11  -7   45.56    1.09   0
   1 -15  -7    6.28    0.44   0
   1 -13  -8    7.58    0.52   0
   1 -13  -3    1.55    0.08   0
   1  -9  -9    6.36    0.66   0
   1   1  -9   27.81    0.98   0
   1   2  -9   16.84    0.98   0
   1   5  -8   23.27    0.96   0
   1   6  -7    0.22    0.45   0
   1   6  -4   50.88    0.73   0
   1   7  -6   59.15    1.01   0
   1   7  -5   -0.10    0.32   0
  -9   7   6    0.09    0.46   0
  -8 -12   6   20.17    0.98   0
  -8   4   6   15.15    0.66   0
  -7 -16   5    0.58    0.81   0
  -7  -6   6    1.03    0.52   0
  -7  -5   6   14.10    0.70   0
  -7  -3   6    5.04    0.55   0
  -6 -13   5    0.42    0.51   0
  -6 -12   5   16.15    0.84   0
  -6  21   0    0.93    0.28   0
  -5 -20   3    0.14    0.64   0
  -4 -21   2   58.93    1.06   0
  -4 -17   3   16.36    0.62   0
  -4 -10   4   36.49    0.77   0
  -4   2   4   53.72    0.69   0
  -4  21  -3   -0.18    0.56   0
  -3 -25  -1    6.27    0.50   0
  -3 -12   3   18.58    0.53   0
  -3   4   3  443.10    1.48   0
  -2 -12   2  182.78    1.28   0
  -2  16  -2   10.70    0.38   0
  -2  17  -3    1.15    0.32   0
  -1 -11   1   13.30    0.34   0
  -1  11  -1  236.69    1.08   0
  -1  13  -2  153.18    1.09   0
  -1  15  -6   17.36    0.74   0
   0  -8   0  188.99    0.69   0
   0   6  -1   38.35    0.39   0
   0   9  -2  226.60    1.21   0
   0  12  -6   -0.63    0.47   0
   0  12  -5    6.70    0.48   0
   1 -16  -6   16.83    0.43   0
   1   1  -2  986.83    1.95   0
   1   3  -9   55.31    1.32   0
   1   6  -8   29.19    1.05   0
   1   7  -7   45.95    1.00   0
   1   8  -6  134.60    1.53   0
   1   8  -5  236.52    1.78   0
   2  -7  -6   50.33    0.78   0
   2  -6  -7   18.87    0.66   0
   2  -6  -5  221.76    1.32   0
   2  -5  -7  173.78    1.58   0
   2  -5  -6    4.86    0.34   0
   2  -5  -5   49.00    0.68   0
   2  -4  -7    1.38    0.44   0
   2  -4  -5  301.32    1.59   0
   2  -3  -7    1.03    0.47   0
   2  -2  -6   10.97    0.46   0
   2  -2  -5  123.46    1.10   0
  -9   6   6    0.04    0.60   0
  -9  12   5    0.61    0.43   0
  -8 -11   6   19.97    1.00   0
  -8   3   6   14.33    0.66   0
  -7 -15   5    4.72    0.90   0
  -6 -22   3    4.96    0.69   0
  -6 -18   4    1.89    0.60   0
  -6   4   5    8.42    0.41   0
  -5 -23   2    6.42    0.61   0
  -5 -15   4   14.99    0.68   0
  -5  12   3   40.95    0.40   0
  -5  21  -1   18.82    0.50   0
  -4 -23   1    2.37    0.55   0
  -4 -16   3  101.80    1.30   0
  -4  -9   4    2.33    0.36   0
  -4  -8   4    3.35    0.46   0
  -4   1   4  172.47    1.22   0
  -3 -23   0    2.81    0.46   0
  -3 -17   2   37.12    0.73   0
  -3 -11   3    5.28    0.35   0
  -3  20  -5   14.78    0.73   0
  -2 -20   0   31.56    0.62   0
  -2  18  -6   15.09    0.79   0
  -2  18  -4    3.72    0.46   0
  -1 -22  -3   11.74    0.27   0
  -1  16  -6    6.35    0.73   0
   0  11  -8   21.71    0.98   0
   0  11  -3   41.06    0.65   0
   0  12  -7   32.93    0.97   0
   0  12  -4   -0.01    0.29   0
   1 -15  -4   70.27    0.42   0
   1   2  -2 2889.62    3.46   0
   1   4  -9    2.44    0.71   0
   1   5  -9   29.70    1.24   0
   2  -8  -7   17.12    0.61   0
   2  -7  -7    0.80    0.35   0
   2  -7  -5   32.07    0.55   0
   2  -1  -5   97.41    0.97   0
   2   0  -7   -0.16    0.39   0
   2   0  -6  112.62    1.19   0
   2   0  -5    1.09    0.35   0
   2   1  -6   10.18    0.55   0
  -9   5   6    1.73    0.67   0
  -8  -8   6    0.73    0.78   0
  -8   2   6   12.87    0.66   0
  -8  10   5    1.20    0.33   0
  -7   7   5    5.37    0.47   0
  -6 -17   4    8.10    0.87   0
  -6   3   5   34.33    0.69   0
  -5 -19   3    3.55    0.53   0
  -5 -14   4   12.27    0.62   0
  -4 -25   0    3.12    0.49   0
  -4 -20   2   24.92    0.73   0
  -4  -6   4   60.29    0.86   0
  -4  -5   4   10.52    0.50   0
  -4   0   4   33.98    0.60   0
  -4  18   0  103.68    0.72   0
  -3  19  -2   21.53    0.57   0
  -2 -22  -1    3.34    0.35   0
  -2 -11   2   29.54    0.53   0
  -1 -10   1   15.14    0.34   0
  -1  15  -3   45.95    0.74   0
  -1  16  -4   18.23    0.69   0
   0  -7   0   -0.02    0.08   0
   0  12  -8   25.15    1.04   0
   0  13  -7    1.84    0.63   0
   1 -16  -7    8.55    0.46   0
   1 -15  -8    2.26    0.51   0
   1   6  -9   27.43    1.20   0
   1   6  -3    2.69    0.26   0
   1   8  -8  133.86    1.81   0
   1   9  -7   35.37    0.95   0
   1   9  -6    7.57    0.52   0
   1   9  -5   20.45    0.62   0
   2  -8  -5    6.70    0.28   0
   2  -7  -8   10.19    0.65   0
   2  -6  -8    1.06    0.43   0
   2  -5  -8    0.60    0.46   0
   2  -3  -8   11.93    0.61   0
   2  -2  -8    0.68    0.44   0
   2  -1  -8    3.67    0.52   0
   2   0  -8    0.40    0.66   0
   2   1  -7   71.47    1.11   0
   2   1  -5   98.35    1.01   0
   2   2  -7   31.66    0.88   0
  -9 -10   6    4.75    0.97   0
  -9   4   6    0.53    0.61   0
  -8 -16   5    2.69    0.77   0
  -8  -7   6    1.19    0.62   0
  -8  -6   6   17.83    0.82   0
  -8  -2   6   13.41    0.70   0
  -8  -1   6    7.28    0.63   0
  -8   0   6   12.31    0.64   0
  -7 -19   4    9.81    0.82   0
  -7 -13   5    1.59    0.75   0
  -6 -21   3   -0.30    0.57   0
  -6  -9   5   -0.11    0.45   0
  -6   2   5  171.03    1.46   0
  -5 -22   2   34.30    0.92   0
  -5 -13   4   32.43    0.80   0
  -5   6   4    1.21    0.27   0
  -5  18   1   18.85    0.23   0
  -5  20   0    9.85    0.31   0
  -4 -15   3   11.07    0.51   0
  -4  -4   4    2.38    0.31   0
  -4  -3   4    5.16    0.35   0
  -4  -2   4   54.10    0.76   0
  -4  21  -2    2.03    0.42   0
  -3 -16   2   64.21    0.90   0
  -3  -9   3  134.36    1.16   0
  -2 -16   1  198.50    1.32   0
  -2 -10   2  103.69    0.90   0
  -2  17  -2    2.08    0.33   0
  -2  18  -3    2.62    0.36   0
  -1 -15   0  193.97    1.08   0
  -1  17  -6    3.41    0.71   0
   0  13  -8    1.55    0.87   0
   0  13  -4   65.10    0.92   0
   0  14  -5    0.26    0.48   0
   1   9  -8   31.47    1.13   0
   1  10  -6    1.81    0.46   0
   2 -10  -7   31.20    0.71   0
   2 -10  -6    0.53    0.22   0
   2  -9  -5   67.19    0.70   0
   2  -8  -8    5.53    0.48   0
   2  -4  -4   23.69    0.41   0
   2  -3  -4    5.01    0.26   0
   2  -2  -4  620.33    2.04   0
   2   2  -8   -0.02    0.62   0
   2   2  -5  119.26    1.13   0
   2   3  -6    5.32    0.42   0
   2   4  -6    7.83    0.54   0
 -10   6   6    8.07    0.68   0
  -9  -9   6   33.61    1.16   0
  -9  -8   6    0.72    0.81   0
  -9   2   6    0.13    0.65   0
  -9   3   6   -0.11    0.51   0
  -8 -15   5    3.00    0.72   0
  -8   9   5   12.08    0.49   0
  -7 -18   4    0.38    0.76   0
  -7 -12   5    0.25    0.54   0
  -7   6   5    2.35    0.37   0
  -7  12   4   27.04    0.53   0
  -6 -20   3    3.59    0.75   0
  -6 -16   4    2.00    0.53   0
  -6  -6   5   56.81    1.02   0
  -6  -5   5    0.75    0.51   0
  -6  -4   5    6.99    0.55   0
  -6  -2   5  170.49    1.59   0
  -6  -1   5    6.46    0.55   0
  -6   0   5    0.41    0.33   0
  -6  14   3   16.14    0.29   0
  -5 -24   1   -0.28    0.67   0
  -5 -18   3   29.54    0.84   0
  -4 -22   1    9.01    0.60   0
  -4 -19   2   18.29    0.62   0
  -4 -14   3  260.68    1.92   0
  -4   8   3   92.89    0.66   0
  -4  16   1   41.51    0.28   0
  -4  20  -1   10.17    0.39   0
  -3 -24  -1   10.59    0.55   0
  -3 -22   0    0.15    0.40   0
  -3  -8   3  249.82    1.53   0
  -3  21  -4   -0.05    0.44   0
  -2 -19   0    0.55    0.31   0
  -2   3   2  530.49    1.29   0
  -2  13   0   10.91    0.22   0
  -1 -18  -1   53.36    0.59   0
  -1  -9   1   38.91    0.46   0
  -1  17  -7    2.56    0.67   0
  -1  17  -5    2.25    0.47   0
   0 -13  -1   19.29    0.25   0
   0  -6   0  459.77    0.93   0
   0   7  -1   59.61    0.48   0
   0  14  -7    2.38    0.60   0
   1 -17  -6    8.55    0.34   0
   1   7  -3   92.24    0.86   0
   1   9  -4    1.33    0.30   0
   1  11  -6    5.37    0.64   0
   2 -11  -7  121.00    1.22   0
   2 -11  -6   -0.82    0.28   0
   2 -10  -8    2.36    0.52   0
   2  -9  -8   -0.10    0.41   0
   2  -7  -9   13.03    0.81   0
   2  -6  -4  182.99    1.00   0
   2  -3  -9    9.45    0.69   0
   2  -2  -9    1.23    0.59   0
   2  -1  -9    7.94    0.69   0
   2   0  -9   -0.27    0.71   0
   2   0  -4  372.20    1.66   0
   2   1  -9    7.85    0.81   0
   2   3  -8   11.65    0.67   0
   2   3  -5  150.56    1.28   0
   2   4  -8    0.53    0.66   0
   2   5  -7  179.68    1.82   0
   2   5  -6    5.81    0.56   0
 -10   5   6    6.89    0.68   0
  -9  -7   6   -0.04    0.66   0
  -9  -6   6    0.11    0.78   0
  -9  -5   6    2.29    0.80   0
  -9   1   6   -0.44    0.53   0
  -8 -14   5   49.30    1.29   0
  -7 -11   5    0.74    0.51   0
  -7   5   5   30.70    0.76   0
  -7  21   1    0.75    0.12   0
  -6  -3   5   34.09    0.76   0
  -6   9   4    9.97    0.38   0
  -5 -21   2    4.67    0.56   0
  -5 -17   3   32.53    0.91   0
  -5 -11   4   12.16    0.56   0
  -4 -24   0   17.47    0.65   0
  -3 -19   1  130.09    1.25   0
  -3 -15   2   55.42    0.82   0
  -3  -7   3   87.81    0.91   0
  -3  -6   3  105.43    0.96   0
  -3   0   3   -0.41    0.23   0
  -2 -23  -2    0.59    0.29   0
  -1 -20  -2    3.20    0.24   0
  -1  16  -3    0.19    0.28   0
  -1  18  -6    7.09    0.81   0
   0  14  -8    1.45    0.73   0
   0  14  -4    0.19    0.33   0
   0  15  -7   10.68    0.90   0
   0  15  -6    0.47    0.46   0
   0  15  -5   46.83    0.99   0
   1 -17  -7   36.72    0.65   0
   1  11  -7    0.22    0.51   0
   1  11  -5   60.55    1.02   0
   2 -11  -8    6.53    0.58   0
   2 -10  -5   45.99    0.55   0
   2  -8  -9   54.41    1.14   0
   2  -7  -4   -0.10    0.14   0
   2   1  -4   62.85    0.73   0
   2   3  -9    8.97    0.96   0
   2   4  -5  298.53    1.81   0
   2   5  -8    0.21    0.66   0
   2   6  -7   18.74    0.82   0
   2   6  -6    1.40    0.53   0
 -10   3   6   21.70    0.91   0
  -9  -4   6    0.24    0.63   0
  -9  -3   6    0.19    0.59   0
  -9  -2   6    0.77    0.58   0
  -9  -1   6    0.40    0.56   0
  -9  10   5    0.36    0.37   0
  -8 -13   5    0.04    0.67   0
  -8  17   3   28.99    0.43   0
  -7 -17   4   35.07    1.06   0
  -7 -10   5    8.04    0.68   0
  -7  -9   5    0.61    0.70   0
  -6 -14   4   63.56    1.17   0
  -5 -10   4  168.69    1.58   0
  -4 -21   1   43.65    0.93   0
  -4 -13   3  189.07    1.58   0
  -3 -14   2   98.09    1.08   0
  -3  -5   3    8.61    0.35   0
  -3  -4   3  441.12    1.85   0
  -3  -2   3  628.94    2.09   0
  -3  -1   3   50.20    0.61   0
  -3   9   2   47.52    0.30   0
  -3  20  -2    0.92    0.35   0
  -3  21  -3    1.16    0.48   0
  -2 -24  -3   14.93    0.45   0
  -2 -21  -1    1.97    0.32   0
  -2  -8   2    0.01    0.19   0
  -2  19  -3   -0.47    0.41   0
  -1   9   0  878.85    1.44   0
  -1  18  -5    0.76    0.48   0
   0  -5   0   -0.19    0.07   0
   0  13  -3   -0.46    0.24   0
   1   8  -3  306.76    1.57   0
   1  12  -6   73.53    1.22   0
   2 -12  -7   13.78    0.50   0
   2 -12  -6    0.05    0.29   0
   2 -10  -9    1.15    0.65   0
   2  -9  -9   17.88    0.76   0
   2  -8  -4   40.08    0.47   0
   2   3  -4    5.64    0.40   0
   2   4  -9    3.28    0.68   0
   2   5  -9   -0.06    0.78   0
   2   7  -7    1.02    0.57   0
 -10  -6   6    7.96    0.86   0
 -10  -4   6   17.23    1.09   0
 -10  -2   6   13.03    1.00   0
 -10   0   6    3.25    0.81   0
 -10   1   6    5.49    0.69   0
 -10   2   6   13.11    0.82   0
  -9   9   5    5.03    0.55   0
  -8 -18   4    9.90    0.88   0
  -8   7   5    6.81    0.54   0
  -8  13   4    9.23    0.44   0
  -7 -20   3   12.93    0.99   0
  -7 -16   4   22.08    0.89   0
  -7  -8   5   27.52    0.85   0
  -7  -7   5    4.98    0.68   0
  -7   3   5   14.58    0.59   0
  -7  11   4    5.50    0.35   0
  -6 -22   2    1.12    0.60   0
  -6 -13   4   96.78    1.44   0
  -5 -20   2    6.25    0.59   0
  -5 -16   3   16.34    0.65   0
  -5  -9   4    1.90    0.36   0
  -5   4   4    9.00    0.35   0
  -5  22  -1    3.46    0.33   0
  -4 -12   3  210.14    1.62   0
  -4  22  -2    1.68    0.41   0
  -3  22  -4    4.32    0.54   0
  -2   2   2  187.38    0.81   0
  -2  16  -1   73.01    0.68   0
  -1  -7   1   54.66    0.51   0
  -1  15  -2   13.17    0.38   0
  -1  19  -6   17.62    0.90   0
   0  15  -4    4.64    0.52   0
   0  16  -5   15.41    0.72   0
   1  11  -4   71.83    0.98   0
   1  12  -8    1.08    0.68   0
   1  12  -5    7.56    0.49   0
   2 -12  -8    0.17    0.47   0
   2 -11  -5    1.03    0.17   0
   2   4  -4   24.23    0.57   0
   2   6  -9    9.25    0.94   0
   2   6  -5  215.32    1.60   0
 -10  10   5   23.49    0.83   0
  -9 -13   5    0.05    0.77   0
  -9  14   4   13.90    0.54   0
  -8 -17   4   10.14    0.99   0
  -8 -11   5   17.26    0.88   0
  -8   6   5    2.14    0.50   0
  -7  -5   5   33.22    0.93   0
  -7   1   5    8.10    0.57   0
  -7   2   5    1.47    0.35   0
  -6 -18   3   10.71    0.68   0
  -6   8   4   33.75    0.56   0
  -5 -15   3   92.59    1.30   0
  -5  -7   4  103.85    1.19   0
  -5   3   4  120.47    1.05   0
  -4 -11   3   12.04    0.58   0
  -4   7   3    2.21    0.17   0
  -3 -13   2    2.90    0.39   0
  -2 -14   1  357.54    1.68   0
  -2  -6   2    0.40    0.17   0
  -2   1   2   59.39    0.51   0
  -2  21  -5    1.91    0.55   0
  -1  13  -1  150.30    0.92   0
  -1  17  -3  151.43    1.32   0
  -1  19  -5    0.48    0.58   0
   0 -18  -3  110.75    0.48   0
   0   8  -1  627.27    1.60   0
   0  14  -3   20.02    0.55   0
   0  17  -7   15.74    0.99   0
   1 -17  -5  235.86    0.85   0
   1   9  -3  143.16    1.11   0
   2 -13  -8   13.49    0.62   0
   2  -9  -4   45.14    0.47   0
   2   5  -4  242.91    1.52   0
   2   7  -5   31.20    0.69   0
   2   8  -6   30.51    0.76   0
   2   9  -7    9.72    0.72   0
  -9 -12   5   -0.02    0.68   0
  -9   8   5   23.47    0.71   0
  -8 -16   4   16.30    1.01   0
  -8   5   5    3.47    0.54   0
  -7  -3   5   14.71    0.62   0
  -7  -1   5    7.87    0.52   0
  -6 -21   2   10.17    0.71   0
  -6 -17   3    9.16    0.81   0
  -6 -11   4    1.89    0.61   0
  -6  22   0    6.54    0.27   0
  -5 -22   1    0.45    0.61   0
  -5  -5   4   29.08    0.65   0
  -5   0   4   51.14    0.79   0
  -5   1   4   65.74    0.82   0
  -5   2   4   87.29    0.92   0
  -4 -20   1    2.10    0.50   0
  -4 -10   3    1.70    0.41   0
  -3  19  -1    9.06    0.34   0
  -3  22  -3    0.22    0.44   0
  -2  -4   2  221.23    1.11   0
  -2   0   2 7653.75    5.58   0
  -2  21  -4    1.10    0.55   0
   0  -4   0  493.48    0.79   0
   0  17  -6    1.62    0.55   0
   1 -18  -7    3.17    0.32   0
   1  12  -4    4.34    0.47   0
   1  13  -5   -0.20    0.37   0
   1  14  -8    1.67    0.87   0
   2 -13  -6    0.60    0.22   0
   2 -12  -5   31.47    0.44   0
   2   8  -5    7.73    0.44   0
   2   9  -8   -0.47    0.59   0
   3  -3  -8   -0.11    0.64   0
   3  -2  -8   11.17    0.67   0
   3  -2  -7   21.19    0.63   0
   3  -1  -8   22.72    0.87   0
   3  -1  -7   40.64    0.88   0
   3   0  -8   42.84    1.05   0
   3   0  -7   -0.19    0.50   0
 -10   9   5    4.01    0.54   0
  -9 -11   5    4.06    0.74   0
  -9 -10   5   -0.12    0.82   0
  -9   7   5   10.87    0.69   0
  -8  -8   5   31.93    0.98   0
  -8  -7   5    8.17    0.81   0
  -8   4   5   19.13    0.71   0
  -8  12   4    4.10    0.41   0
  -7  15   3   45.16    0.52   0
  -6 -10   4   12.77    0.71   0
  -5 -24   0    1.78    0.65   0
  -5 -14   3   20.16    0.65   0
  -5  -3   4  122.50    1.19   0
  -5  -1   4   67.01    0.88   0
  -5  15   2  208.41    0.59   0
  -4 -16   2   -0.07    0.34   0
  -4   6   3  135.49    0.87   0
  -4  19   0    0.63    0.16   0
  -4  21  -1   53.12    0.68   0
  -3 -20   0   29.02    0.70   0
  -3 -17   1   55.49    0.82   0
  -3 -12   2   48.74    0.72   0
  -2 -22  -2   20.75    0.51   0
  -2 -17   0  124.68    1.04   0
  -2 -13   1   60.33    0.70   0
  -2  -2   2  185.06    0.95   0
  -2  -1   2   56.15    0.52   0
  -1 -21  -3    0.08    0.20   0
  -1  -5   1    7.18    0.19   0
  -1  20  -6    0.68    0.63   0
   0  17  -5    6.65    0.54   0
   0  18  -7    1.95    0.83   0
   0  18  -6   60.67    1.30   0
   1  10  -3   80.37    0.86   0
   1  14  -5    1.72    0.52   0
   1  15  -7    5.77    0.89   0
   2 -14  -8    0.65    0.44   0
   2 -14  -7   24.63    0.61   0
   2  -1  -3   14.24    0.31   0
   2   0  -3    0.41    0.21   0
   2   9  -5   67.36    1.04   0
   2  10  -8    2.21    0.64   0
   2  10  -6    0.50    0.45   0
   3  -6  -8   -0.57    0.58   0
   3  -6  -7   60.34    0.97   0
   3  -5  -8    1.15    0.43   0
   3  -5  -7    0.19    0.34   0
   3  -4  -9   11.46    0.81   0
   3  -4  -6   34.04    0.70   0
   3  -2  -9    4.50    0.81   0
   3  -2  -6    4.62    0.36   0
   3  -1  -9   13.38    0.89   0
   3  -1  -6    0.54    0.44   0
   3   0  -9   -1.15    0.77   0
   3   0  -6  886.52    3.28   0
   3   1  -9   13.67    0.90   0
   3   1  -8   25.47    0.83   0
   3   2  -7   21.11    0.71   0
   3   3  -7   24.19    0.81   0
 -10   8   5    0.72    0.50   0
  -9  13   4   37.71    0.76   0
  -8 -15   4    8.54    0.77   0
  -8  -6   5    2.29    0.56   0
  -8   2   5  104.29    1.39   0
  -8   3   5   90.35    1.22   0
  -7 -18   3   67.09    1.35   0
  -6  -9   4    9.91    0.52   0
  -6   6   4   33.07    0.63   0
  -5 -18   2   36.06    0.86   0
  -4 -22   0    1.02    0.36   0
  -4 -19   1    6.17    0.52   0
  -4 -15   2   41.59    0.82   0
  -4  -9   3   72.82    0.92   0
  -3 -22  -1   -0.82    0.38   0
  -2  14   0  202.65    0.84   0
  -2  17  -1  418.59    1.65   0
  -2  19  -2    0.36    0.33   0
  -1  -4   1 2488.13    2.86   0
  -1  18  -3   12.28    0.49   0
   0  -3   0    0.30    0.03   0
   0   9  -1   79.51    0.61   0
   1   7  -2  253.66    1.23   0
   1  13  -4   56.25    0.91   0
   1  15  -6   -0.38    0.48   0
   2  -4  -3   51.87    0.48   0
   2   1  -3   14.44    0.33   0
   2   2  -3   74.41    0.72   0
   2   7  -4    1.07    0.27   0
   2  11  -8    6.31    0.70   0
   2  11  -6   -0.35    0.57   0
   3  -7  -8   13.83    0.59   0
   3   1  -6    0.07    0.35   0
   3   2  -9    4.87    0.65   0
   3   2  -6    6.07    0.41   0
   3   3  -9    7.46    0.85   0
   3   3  -6   19.66    0.65   0
   3   4  -8    3.68    0.56   0
   3   4  -7  132.68    1.52   0
 -10 -10   5   19.13    1.09   0
 -10  -9   5    3.90    0.98   0
 -10   7   5   24.94    0.95   0
  -9 -15   4    0.43    0.92   0
  -9  -8   5   24.15    0.95   0
  -9   5   5    9.11    0.69   0
  -8 -14   4    7.33    0.70   0
  -8  -3   5   89.69    1.35   0
  -8  -2   5  103.75    1.43   0
  -8  16   3   14.70    0.42   0
  -7 -21   2   -0.63    0.68   0
  -7 -17   3    7.05    0.78   0
  -7   9   4   20.01    0.55   0
  -6 -15   3    7.92    0.75   0
  -6  -8   4   33.42    0.78   0
  -6   5   4   21.91    0.55   0
  -5 -21   1   43.92    0.97   0
  -5  21   0    1.60    0.19   0
  -4  -8   3   90.71    1.00   0
  -4   5   3   53.49    0.58   0
  -4  23  -2   12.17    0.52   0
  -3 -16   1  448.08    2.13   0
  -3 -11   2    8.21    0.35   0
  -3  17   0    0.90    0.15   0
  -2 -12   1  286.31    1.45   0
  -2  22  -4    8.83    0.69   0
  -1 -19  -2    2.65    0.22   0
  -1  10   0   -0.04    0.10   0
  -1  14  -1   19.44    0.39   0
   0  13  -2   74.05    0.79   0
   0  18  -5    3.30    0.50   0
   1  11  -3   39.48    0.64   0
   1  15  -5   13.95    0.70   0
   2 -14  -6   24.55    0.45   0
   2  10  -5   45.63    0.84   0
   2  12  -8    0.24    0.63   0
   3  -8  -7   32.47    0.68   0
   3  -7  -9    6.20    0.60   0
   3  -6  -6   13.04    0.43   0
   3   4  -9   12.32    0.81   0
   3   4  -6   35.19    0.77   0
   3   5  -7    0.45    0.47   0
   3   6  -8   -0.34    0.47   0
 -10  -8   5    0.81    0.73   0
 -10   6   5    5.54    0.60   0
  -9 -14   4   13.81    1.06   0
  -9  -6   5   55.21    1.24   0
  -9  -5   5    9.30    0.82   0
  -9   3   5   66.12    1.24   0
  -9   4   5   70.61    1.18   0
  -8 -18   3    4.23    0.75   0
  -8 -13   4    7.60    0.71   0
  -8  11   4    3.25    0.32   0
  -7 -11   4    5.69    0.57   0
  -6 -22   1   -0.30    0.57   0
  -6 -19   2    1.31    0.55   0
  -6  -7   4    9.87    0.49   0
  -6   4   4   44.66    0.74   0
  -5 -23   0    0.22    0.49   0
  -4  -7   3    2.63    0.30   0
  -4  -6   3  140.92    1.21   0
  -3 -19   0   32.53    0.70   0
  -3 -10   2   50.28    0.69   0
  -3  23  -3    3.02    0.47   0
  -2 -23  -3    0.90    0.31   0
  -2  21  -3   17.94    0.60   0
  -1 -22  -4    2.96    0.24   0
  -1 -16  -1  328.12    1.33   0
  -1 -12   0  148.99    0.87   0
  -1  -2   1 2718.11    2.68   0
  -1  17  -2   79.88    0.88   0
  -1  21  -5   -0.83    0.52   0
   1  17  -7   35.95    1.19   0
   2 -13  -5   13.04    0.30   0
   2  -6  -3  504.77    1.34   0
   2   4  -3   49.82    0.62   0
   2  11  -5    1.50    0.37   0
   2  12  -6   -0.40    0.46   0
   2  13  -8   13.18    0.90   0
   2  13  -7    0.73    0.57   0
   3  -9  -9    1.06    0.60   0
   3  -9  -7    0.35    0.38   0
   3  -7  -6   39.07    0.65   0
   3  -2  -5    3.38    0.31   0
   3  -1  -5    1.98    0.27   0
   3   0  -5    0.17    0.27   0
   3   5  -6   43.06    0.84   0
   3   6  -9   14.23    0.86   0
   3   6  -6   12.78    0.62   0
   3   7  -9    6.91    0.98   0
   3   7  -8   13.44    0.77   0
   3   7  -7    6.52    0.57   0
 -10  -6   5    4.42    0.74   0
 -10  -5   5    2.07    0.85   0
 -10   4   5    5.94    0.75   0
 -10   5   5    2.22    0.56   0
  -9 -13   4   35.78    1.27   0
  -9  -4   5   71.90    1.34   0
  -9  -3   5   54.75    1.18   0
  -9  -2   5   16.54    0.79   0
  -9   1   5   42.27    1.00   0
  -9  12   4    1.24    0.35   0
  -8 -17   3   34.42    1.21   0
  -8 -12   4    4.81    0.64   0
  -7 -20   2    2.82    0.67   0
  -7 -16   3   11.36    0.72   0
  -7 -10   4   33.85    0.90   0
  -7  -9   4   20.14    0.84   0
  -7   8   4    1.42    0.29   0
  -6 -14   3   15.54    0.70   0
  -6  -5   4   18.77    0.61   0
  -6  -4   4   47.41    0.91   0
  -6   3   4   75.69    0.95   0
  -5 -20   1    2.06    0.47   0
  -5 -11   3    3.73    0.40   0
  -4 -23  -1    0.15    0.49   0
  -4 -18   1    2.71    0.37   0
  -4   4   3   23.40    0.41   0
  -3 -15   1   37.67    0.69   0
  -3  20  -1   -0.05    0.23   0
  -2 -16   0   -0.05    0.23   0
  -2 -11   1  495.64    1.85   0
  -1  19  -3   10.61    0.47   0
   0  10  -1  370.71    1.33   0
   0  16  -3   72.36    0.93   0
   0  18  -4   35.11    0.84   0
   0  19  -5   16.89    0.71   0
   1  12  -3   17.74    0.48   0
   2   5  -3   98.84    0.89   0
   2   9  -4   44.02    0.73   0
   2  14  -8    1.05    0.84   0
   3 -10  -7    3.33    0.40   0
   3  -8  -6   16.33    0.43   0
   3  -5  -5   -0.03    0.29   0
   3  -4  -5    0.05    0.21   0
   3   3  -5   46.82    0.76   0
   3   8  -9   17.05    0.93   0
   3   8  -8   -0.23    0.56   0
   3   8  -7   34.49    0.90   0
   3   9  -8    1.81    0.78   0
 -10  -4   5    4.93    0.73   0
 -10  -2   5   88.16    1.63   0
 -10   0   5   -0.21    0.83   0
 -10   3   5    7.07    0.67   0
  -9 -12   4    1.37    0.86   0
  -8  10   4    0.55    0.29   0
  -7 -15   3   46.55    1.16   0
  -7   7   4   78.34    0.98   0
  -6 -21   1   50.85    1.21   0
  -6 -18   2   28.71    0.87   0
  -6 -13   3   15.16    0.75   0
  -6  -2   4    0.93    0.31   0
  -6   0   4  101.18    1.10   0
  -6   1   4   20.56    0.55   0
  -6   2   4    1.18    0.30   0
  -5 -16   2   23.75    0.70   0
  -5   9   3    1.27    0.16   0
  -4 -13   2    2.10    0.34   0
  -4  -4   3   24.75    0.53   0
  -4  -3   3  712.62    2.47   0
  -4   2   3   21.42    0.45   0
  -4   3   3  709.47    2.13   0
  -4  22  -1    0.18    0.31   0
  -3 -21  -1    0.89    0.41   0
  -3  -9   2   47.66    0.67   0
  -3  22  -2    1.60    0.37   0
  -2 -21  -2   28.22    0.57   0
  -2  20  -2   12.57    0.42   0
  -1  21  -4    2.57    0.61   0
  -1  22  -5    5.01    0.74   0
   0 -15  -2   59.97    0.41   0
   0  14  -2   22.03    0.46   0
   1   9  -2    4.58    0.28   0
   1  15  -4   71.13    1.05   0
   1  18  -7    4.01    0.73   0
   2   6  -3  497.44    1.96   0
   2  10  -4   45.35    0.76   0
   2  15  -8    0.36    0.86   0
   3 -11  -8   19.44    0.67   0
   3 -10  -9    0.88    0.50   0
   3  -6  -5  129.96    1.04   0
   3   4  -5   -0.29    0.28   0
   3   9  -9    0.71    0.74   0
  -9 -11   4    1.75    0.83   0
  -9  11   4    2.86    0.40   0
  -8 -16   3   16.51    0.86   0
  -8   9   4   18.74    0.62   0
  -8  19   2    0.21    0.19   0
  -7  -7   4   80.97    1.21   0
  -7   6   4   47.21    0.80   0
  -7  18   2   31.52    0.37   0
  -6 -17   2   46.37    1.07   0
  -6 -12   3    0.75    0.55   0
  -5 -19   1    4.46    0.61   0
  -5 -15   2  214.03    1.81   0
  -5  -9   3    1.30    0.43   0
  -4  -1   3  133.32    1.03   0
  -4   0   3    0.33    0.20   0
  -3 -18   0   12.03    0.53   0
  -2  18  -1  113.47    0.90   0
  -2  22  -3    1.77    0.38   0
   0  17  -3  245.60    1.70   0
   1  18  -6   18.91    0.82   0
   2 -15  -6   -0.04    0.21   0
   2  -7  -3   18.24    0.25   0
   2  15  -7   70.53    1.38   0
   3 -11  -7    2.21    0.36   0
   3   6  -5  135.76    1.30   0
   3   9  -6    5.51    0.64   0
   3  10  -9    1.74    0.75   0
   3  11  -8   21.68    1.15   0
 -10  11   4    2.15    0.61   0
  -9 -16   3   -0.91    0.72   0
  -9 -10   4   -0.44    0.84   0
  -9  10   4   -0.05    0.47   0
  -8  -9   4   17.58    0.78   0
  -7 -21   1    1.16    0.77   0
  -7  -6   4   46.25    0.96   0
  -7   5   4    5.85    0.47   0
  -6 -20   1   12.91    0.85   0
  -5  -8   3    5.67    0.48   0
  -5   8   3    4.49    0.27   0
  -4 -12   2   81.36    0.98   0
  -3  -7   2  156.50    1.13   0
  -2 -10   1    0.63    0.18   0
  -1 -18  -2   16.01    0.35   0
  -1 -11   0  186.31    0.93   0
  -1  18  -2   15.33    0.44   0
  -1  20  -3    4.01    0.41   0
   1  16  -4    3.76    0.51   0
   2 -16  -7    8.49    0.36   0
   2   7  -3   19.94    0.45   0
   2  11  -4   27.98    0.64   0
   2  16  -7    8.32    0.89   0
   3 -12  -8    9.65    0.55   0
   3 -10  -6   71.41    0.81   0
   3   7  -5  100.57    1.16   0
   3  12  -8    9.47    1.01   0
   4  -3  -9   21.36    0.95   0
   4  -3  -8   37.47    0.97   0
   4  -2  -9   33.76    1.08   0
   4  -2  -8   30.46    0.93   0
   4  -1  -9   37.39    1.05   0
   4  -1  -8    7.78    0.57   0
   4   0  -9   -0.35    0.55   0
   4   0  -8  126.84    1.56   0
   4   1  -9   39.46    1.10   0
   4   1  -8    6.94    0.59   0
   4   2  -9   31.27    1.12   0
   4   3  -9   22.61    1.09   0
   4   3  -8   37.03    1.09   0
 -10 -10   4    4.16    0.95   0
  -9 -15   3   15.59    1.06   0
  -9  -9   4   28.07    1.11   0
  -8 -14   3   33.46    1.12   0
  -8  -8   4    2.03    0.53   0
  -8   8   4    2.14    0.36   0
  -7 -13   3   10.90    0.64   0
  -7  -4   4    5.40    0.47   0
  -7  -3   4   15.91    0.69   0
  -7   3   4   14.95    0.58   0
  -6 -11   3   82.08    1.19   0
  -6  11   3   82.64    0.76   0
  -5 -18   1   18.19    0.74   0
  -5  -7   3    0.06    0.41   0
  -4 -22  -1   -0.36    0.40   0
  -2 -18  -1  114.99    0.97   0
  -2  15   0    0.26    0.12   0
  -1 -20  -3    3.81    0.23   0
  -1 -15  -1    0.33    0.19   0
  -1  11   0  199.99    0.75   0
  -1  22  -4    3.10    0.49   0
   0  11  -1  390.31    1.40   0
   0  21  -5    0.92    0.69   0
   1  10  -2  138.13    0.98   0
   1  14  -3    3.43    0.32   0
   1  18  -5    6.77    0.58   0
   2   8  -3    5.01    0.32   0
   2  12  -4   14.34    0.56   0
   2  14  -5    0.33    0.40   0
   2  16  -6    4.85    0.71   0
   3 -12  -7    1.21    0.34   0
   3  -8  -5    7.14    0.33   0
   3   0  -4 2080.75    3.99   0
   3   1  -4   20.24    0.48   0
   3  11  -6   29.49    0.92   0
   3  12  -7    1.32    0.54   0
   3  13  -8   -0.43    0.87   0
   4  -4  -8    9.56    0.61   0
   4  -3  -7  201.46    1.72   0
   4   0  -7    0.17    0.42   0
   4   1  -7    2.08    0.43   0
   4   2  -7    2.58    0.51   0
   4   5  -9   31.95    1.09   0
   4   5  -8   11.12    0.69   0
 -10  -9   4    3.48    0.79   0
  -9   9   4   27.06    0.73   0
  -8 -18   2    4.20    0.70   0
  -8   7   4   61.97    0.95   0
  -7 -20   1    0.14    0.73   0
  -7 -12   3   26.54    0.92   0
  -7  -2   4   26.34    0.71   0
  -7  -1   4    2.61    0.40   0
  -7   0   4   72.31    1.02   0
  -7   1   4    2.62    0.38   0
  -7   2   4   26.30    0.65   0
  -7  21   1    0.98    0.13   0
  -6 -22   0    6.21    0.65   0
  -6 -19   1    2.86    0.65   0
  -5 -23  -1   90.09    1.34   0
  -5  -6   3    7.84    0.49   0
  -5   7   3    0.28    0.21   0
  -3 -22  -2    1.24    0.41   0
  -3 -20  -1    0.53    0.28   0
  -3 -17   0    1.52    0.40   0
  -3 -13   1   96.06    0.95   0
  -3  -6   2  327.14    1.55   0
  -3  18   0   11.79    0.25   0
  -3  23  -2    6.58    0.44   0
  -2 -22  -3    1.71    0.34   0
  -2  23  -3    1.10    0.50   0
   0  18  -3  114.00    1.17   0
   0  20  -4    7.69    0.52   0
   1  17  -4   18.87    0.67   0
   2  -8  -3    4.77    0.15   0
   2   9  -3  192.83    1.34   0
   2  15  -5    1.35    0.56   0
   2  17  -7   21.71    0.99   0
   3 -13  -8    0.08    0.41   0
   3  -3  -4  230.58    1.28   0
   3  -2  -4  396.18    1.67   0
   3   4  -4  593.17    2.37   0
   3  12  -6   29.07    0.93   0
   4  -6  -9    0.32    0.50   0
   4  -6  -8    9.44    0.65   0
   4   4  -7   70.97    1.18   0
   4   5  -7    6.46    0.56   0
   4   7  -8   -0.88    0.72   0
 -10  -8   4    2.28    0.77   0
 -10   9   4    4.95    0.55   0
  -9 -14   3   -0.34    0.67   0
  -9  -7   4   19.10    0.81   0
  -9  -6   4    5.10    0.77   0
  -9   8   4   18.66    0.64   0
  -9  15   3   12.40    0.52   0
  -8 -17   2    6.74    0.88   0
  -8 -13   3   10.26    0.74   0
  -8  -5   4    3.59    0.52   0
  -8  -4   4    2.36    0.63   0
  -8   6   4    2.89    0.40   0
  -8  14   3   33.15    0.62   0
  -6 -15   2   18.06    0.70   0
  -6  -9   3   80.56    1.17   0
  -5  -5   3   15.99    0.49   0
  -3  14   1   22.53    0.12   0
  -3  21  -1    0.28    0.26   0
  -2 -14   0  199.07    1.20   0
  -1  16  -1  323.35    1.43   0
  -1  21  -3    0.33    0.34   0
   0 -19  -4    0.52    0.13   0
   1 -19  -6   12.18    0.19   0
   1   0  -1    2.45    0.09   0
   1   1  -1   99.04    0.49   0
   1   2  -1 2916.10    2.78   0
   1  11  -2    0.21    0.20   0
   1  15  -3   53.42    0.84   0
   1  19  -5   25.49    0.83   0
   1  20  -6    7.29    0.70   0
   2  13  -4   25.13    0.63   0
   3  -9  -5   37.14    0.53   0
   3  10  -5   80.65    1.11   0
   3  14  -7   13.46    0.91   0
   4  -7  -9    5.81    0.60   0
   4  -7  -8   -0.13    0.37   0
   4  -5  -7    6.84    0.43   0
   4   0  -6  263.01    1.82   0
   4   1  -6    6.81    0.45   0
   4   2  -6  158.90    1.52   0
   4   3  -6    3.32    0.49   0
   4   6  -7    1.84    0.50   0
   4   7  -7    9.45    0.73   0
   4   8  -8   -0.70    0.59   0
 -10  -6   4   70.32    1.46   0
 -10   8   4    2.54    0.53   0
  -9 -13   3    2.57    0.73   0
  -9  -5   4   51.90    1.15   0
  -9   6   4    5.26    0.59   0
  -9   7   4   18.82    0.67   0
  -8 -12   3   12.26    0.72   0
  -8  -3   4    4.47    0.56   0
  -8   0   4    1.30    0.55   0
  -8   1   4   17.74    0.73   0
  -8   2   4   44.90    0.94   0
  -8   3   4    3.80    0.53   0
  -7 -16   2   21.78    0.84   0
  -6  -8   3    0.57    0.50   0
  -6  10   3   19.04    0.43   0
  -5 -17   1   -0.21    0.38   0
  -5  -4   3  160.02    1.31   0
  -5   6   3    8.20    0.28   0
  -4 -21  -1   54.52    0.96   0
  -4 -15   1   26.65    0.63   0
  -3 -12   1    1.89    0.34   0
  -3   6   2  324.48    1.01   0
  -2 -23  -4    3.84    0.40   0
  -2  -8   1   66.85    0.64   0
  -2  19  -1   19.68    0.43   0
   0 -17  -3  237.52    0.82   0
   0  12  -1   56.65    0.56   0
   0  16  -2   -0.10    0.22   0
   0  19  -3   88.19    1.11   0
   0  21  -4    6.41    0.61   0
   0  22  -5    0.33    0.53   0
   1  -1  -1  100.58    0.41   0
   1   3  -1 1162.43    1.87   0
   1  18  -4   30.62    0.84   0
   2  14  -4   10.69    0.57   0
   2  16  -5   -0.10    0.44   0
   3 -13  -7   -0.43    0.31   0
   3  -5  -4   13.42    0.37   0
   3  11  -5   19.62    0.63   0
   3  15  -8   10.73    0.90   0
   4  -8  -9    9.74    0.67   0
   4  -8  -8   -0.00    0.46   0
   4  -3  -6    1.69    0.32   0
   4   4  -6   70.01    1.05   0
   4   5  -6  211.06    1.81   0
   4   9  -8    4.40    0.67   0
   4  10  -9   54.00    1.45   0
   4  10  -8   29.51    1.19   0
 -11  -4   4    0.49    0.94   0
 -10  -5   4   43.17    1.20   0
 -10  -4   4   42.41    1.30   0
 -10   6   4   70.85    1.32   0
 -10   7   4    6.17    0.59   0
  -9  -4   4   -0.29    0.52   0
  -9  -3   4    7.44    0.62   0
  -9   5   4   49.47    1.05   0
  -9  14   3    0.06    0.41   0
  -8 -16   2    2.60    0.78   0
  -8 -11   3    0.30    0.65   0
  -7 -19   1    0.02    0.59   0
  -6 -14   2  192.45    1.81   0
  -6  16   2   19.93    0.30   0
  -5  -3   3  164.92    1.30   0
  -5  -2   3    9.40    0.39   0
  -5   5   3   17.69    0.40   0
  -5  14   2   87.04    0.51   0
  -4  -9   2    1.64    0.27   0
  -4  11   2   16.12    0.23   0
  -4  23  -1    0.63    0.25   0
  -3 -23  -3    2.66    0.46   0
  -3 -19  -1    8.44    0.50   0
  -3 -16   0   60.27    0.83   0
  -2  22  -2   20.96    0.58   0
   1  12  -2   -0.05    0.21   0
   1  16  -3  154.58    1.37   0
   1  20  -5    1.94    0.55   0
   1  21  -6   16.03    0.86   0
   2 -17  -7   21.75    0.44   0
   2 -16  -6    4.55    0.21   0
   2  18  -6    0.04    0.59   0
   3 -14  -8   14.73    0.55   0
   3  14  -6    2.68    0.56   0
   4  -9  -9    8.52    0.72   0
   4  -7  -7    7.62    0.45   0
   4  -4  -6   74.51    0.94   0
   4   6  -6   49.13    0.95   0
   4  10  -7   24.85    0.98   0
   4  11  -8    1.40    0.80   0
 -11  -3   4    3.11    0.77   0
 -11  -2   4    0.59    0.72   0
 -11   1   4   -1.06    0.82   0
 -11   2   4   -0.46    0.84   0
 -10  -3   4   19.64    0.88   0
 -10   0   4   26.97    1.06   0
 -10   1   4   80.00    1.49   0
 -10   2   4    3.89    0.75   0
 -10   3   4   18.98    0.93   0
 -10   4   4   42.58    1.13   0
  -9  -1   4    1.47    0.52   0
  -9   0   4   13.00    0.67   0
  -9   1   4    1.22    0.47   0
  -9   2   4   21.49    0.74   0
  -9   3   4    6.84    0.56   0
  -8 -10   3   10.73    0.79   0
  -8  18   2    3.59    0.31   0
  -7  -9   3   32.18    0.84   0
  -6 -13   2   -0.43    0.53   0
  -6   9   3   79.69    0.81   0
  -5 -19   0   12.88    0.69   0
  -5 -16   1   49.11    0.91   0
  -5 -11   2   48.95    0.89   0
  -5  -1   3    1.71    0.28   0
  -5   0   3    1.27    0.24   0
  -5   1   3    1.76    0.24   0
  -5   3   3  173.33    1.18   0
  -5  22   0    8.33    0.21   0
  -4 -14   1   -0.45    0.28   0
  -3 -21  -2   43.80    0.78   0
  -3   5   2   36.58    0.37   0
  -3  24  -2   17.09    0.54   0
  -2  24  -3   13.05    0.57   0
  -1 -21  -4    2.81    0.26   0
  -1 -17  -2   76.24    0.66   0
  -1  12   0  149.74    0.68   0
  -1  22  -3   11.74    0.53   0
  -1  24  -4   20.70    0.85   0
   0 -14  -2   21.70    0.27   0
   0 -10  -1  362.59    0.91   0
   0  17  -2   83.03    0.92   0
   0  23  -5    0.93    0.59   0
   1  19  -4    0.73    0.54   0
   2  15  -4   22.09    0.62   0
   2  17  -5   41.16    0.96   0
   2  19  -6   -0.28    0.78   0
   3 -10  -5   82.81    0.72   0
   3  -6  -4   85.13    0.72   0
   3  15  -6    0.48    0.64   0
   4 -10  -9   51.06    1.09   0
   4  -8  -7    2.56    0.35   0
   4   8  -6  335.08    2.34   0
   4  11  -7    7.59    0.82   0
   4  12  -8   -0.20    0.65   0
 -10 -10   3    3.26    0.92   0
  -9 -15   2    0.33    0.95   0
  -9 -10   3    9.15    0.91   0
  -8 -15   2    1.07    0.59   0
  -8  -9   3   43.38    1.11   0
  -7 -18   1   20.96    0.85   0
  -7 -14   2    9.86    0.65   0
  -7  11   3    0.30    0.31   0
  -6 -17   1    1.24    0.45   0
  -6  -5   3  206.05    1.66   0
  -4 -20  -1    9.73    0.62   0
  -3  -1   2  257.44    1.21   0
  -3   0   2  294.79    1.26   0
  -3   3   2  197.13    0.93   0
  -3   4   2   52.99    0.46   0
  -2 -19  -2    0.69    0.29   0
  -2  16   0    0.14    0.12   0
  -1  -9   0  900.65    1.90   0
  -1  17  -1   40.64    0.57   0
   0  20  -3  161.01    1.47   0
   0  22  -4    5.89    0.62   0
   1  13  -2  327.30    1.62   0
   1  21  -5   15.15    0.77   0
   2  -1  -2   55.37    0.50   0
   2   0  -2 7589.23    5.55   0
   2   4  -2  230.10    1.12   0
   2  12  -3    2.87    0.30   0
   2  18  -5    7.87    0.73   0
   3  10  -4  139.03    1.35   0
   3  13  -5    3.81    0.49   0
   3  17  -7   13.47    0.99   0
   4  -6  -6   45.77    0.72   0
   4   0  -5    0.23    0.37   0
   4   1  -5    0.63    0.28   0
   4   2  -5   33.25    0.67   0
   4   3  -5  185.34    1.52   0
   4   4  -5   19.06    0.64   0
   4   9  -6    4.27    0.54   0
   5  -2  -9   26.81    1.06   0
   5  -1  -9    3.42    0.64   0
   5   0  -9    0.37    0.58   0
   5   1  -9    3.53    0.68   0
   5   1  -8    4.29    0.70   0
   5   2  -8    1.27    0.63   0
   5   3  -8    7.15    0.75   0
 -10  -9   3   19.75    1.14   0
  -9  13   3    3.40    0.40   0
  -8 -18   1    1.65    0.69   0
  -8  -8   3   18.10    0.85   0
  -8  12   3   11.57    0.48   0
  -7 -20   0    9.17    0.86   0
  -7 -17   1    1.31    0.66   0
  -6 -12   2   17.89    0.65   0
  -5 -21  -1   19.04    0.72   0
  -5 -15   1    0.47    0.36   0
  -5 -10   2   14.60    0.52   0
  -4 -22  -2    1.93    0.43   0
  -4 -17   0    3.90    0.38   0
  -4 -13   1    2.64    0.41   0
  -4  -7   2   33.32    0.60   0
  -3 -15   0   39.20    0.68   0
  -3   1   2  254.54    1.12   0
  -3   2   2   23.50    0.35   0
  -3  22  -1   -0.01    0.24   0
  -2  20  -1   18.24    0.41   0
   1   6  -1   22.42    0.32   0
   1  17  -3   49.51    0.81   0
   2   5  -2  393.70    1.52   0
   2  16  -4   21.88    0.65   0
   2  20  -6    7.16    0.70   0
   3  14  -5    0.12    0.43   0
   3  18  -7   -0.37    0.85   0
   4  -9  -7   14.81    0.49   0
   4  -7  -6   64.37    0.86   0
   4  -2  -5   33.55    0.61   0
   4  -1  -5    1.03    0.29   0
   4   5  -5    1.30    0.36   0
   4  11  -6  121.65    1.60   0
   4  13  -7    2.10    0.77   0
   5  -2  -8    0.84    0.60   0
   5  -1  -8    5.01    0.55   0
   5   0  -8  103.14    1.44   0
   5   4  -8    5.15    0.62   0
   5   5  -8   11.16    0.73   0
   5   6  -9    0.63    0.69   0
   5   6  -8   19.47    0.98   0
   5   7  -9    4.00    0.78   0
 -10  -8   3   43.74    1.34   0
  -9 -14   2    5.36    0.76   0
  -9  -8   3    2.97    0.78   0
  -9  12   3    9.38    0.56   0
  -7  10   3  123.22    1.08   0
  -6 -16   1   48.43    0.99   0
  -6  -3   3   20.84    0.58   0
  -6  -2   3    1.21    0.43   0
  -6   6   3   15.94    0.46   0
  -6   7   3   47.54    0.65   0
  -5 -18   0   66.44    1.06   0
  -4  -6   2    2.88    0.36   0
  -3 -18  -1   63.16    0.84   0
  -3 -10   1   94.14    0.88   0
  -2 -16  -1   73.16    0.76   0
  -2 -12   0   10.56    0.36   0
  -2  -6   1   47.14    0.51   0
  -1  23  -3    0.13    0.37   0
   0   4   0  523.65    0.82   0
   0  18  -2  180.65    1.33   0
   1   7  -1   53.04    0.51   0
   1  14  -2    0.25    0.32   0
   1  20  -4    1.14    0.45   0
   1  22  -5   38.71    1.13   0
   2  -2  -2  185.98    0.80   0
   2   6  -2    0.23    0.18   0
   2  13  -3   14.67    0.47   0
   2  19  -5   26.87    0.95   0
   3  11  -4    7.34    0.44   0
   3  15  -5    3.33    0.67   0
   3  17  -6    2.56    0.62   0
   4 -11  -8    0.73    0.44   0
   4   7  -5   28.16    0.69   0
   4  12  -6    3.86    0.69   0
   4  14  -7   12.99    0.94   0
   4  15  -8    8.15    0.86   0
   5  -5  -9    7.20    0.63   0
   5   0  -7   -0.33    0.51   0
   5   1  -7    4.39    0.59   0
   5   3  -7   14.89    0.76   0
   5   7  -8    3.22    0.66   0
   5   8  -8    2.56    0.79   0
   5   9  -9    0.66    0.76   0
 -10  12   3   -0.02    0.45   0
  -8 -13   2    9.96    0.71   0
  -8  -6   3   -0.97    0.69   0
  -8  11   3    0.16    0.28   0
  -7 -19   0   23.37    1.01   0
  -7 -16   1   10.02    0.78   0
  -7  -5   3    3.75    0.43   0
  -6 -21  -1    0.99    0.65   0
  -6 -11   2    9.56    0.50   0
  -6  -1   3   21.40    0.56   0
  -6   0   3    0.64    0.39   0
  -6   4   3   19.64    0.54   0
  -5  -9   2  182.53    1.48   0
  -4 -19  -1    1.09    0.46   0
  -3 -22  -3   -0.30    0.40   0
  -3  19   0   31.04    0.35   0
  -1 -13  -1  147.04    0.85   0
   0 -20  -5    2.21    0.16   0
   0  14  -1    1.75    0.19   0
   0  21  -3    0.19    0.35   0
   0  23  -4    4.57    0.54   0
   1  18  -3   81.67    1.04   0
   2   7  -2    2.15    0.20   0
   2  14  -3   11.37    0.53   0
   2  17  -4    2.76    0.40   0
   2  21  -6    0.97    0.66   0
   3   0  -3    0.30    0.25   0
   3   2  -3  624.59    2.09   0
   3   3  -3    1.38    0.25   0
   3   4  -3  447.33    1.85   0
   3   5  -3   10.68    0.43   0
   3  12  -4    5.45    0.41   0
   4  -4  -5   20.28    0.48   0
   4   8  -5   53.26    0.92   0
   4   9  -5    2.22    0.50   0
   4  15  -7    2.19    0.88   0
   5  -6  -9    0.48    0.52   0
   5  -5  -8   10.90    0.70   0
   5  -2  -7    2.20    0.48   0
   5  -1  -7    3.60    0.46   0
   5   6  -7   57.35    1.14   0
   5   7  -7   19.02    0.91   0
   5   9  -8   23.33    0.97   0
   5  10  -8   27.09    1.16   0
 -11  -5   3    1.58    0.92   0
 -10  -6   3    0.44    0.66   0
 -10  11   3    2.19    0.58   0
  -9  -6   3    0.55    0.52   0
  -8 -16   1    1.10    0.81   0
  -8  -5   3  205.26    1.96   0
  -8  10   3   11.51    0.54   0
  -7 -11   2   25.23    0.86   0
  -6 -18   0   29.19    0.96   0
  -6 -15   1   37.18    0.88   0
  -6 -10   2    4.73    0.43   0
  -6   1   3   22.45    0.56   0
  -6   2   3    0.88    0.28   0
  -6   3   3   23.85    0.54   0
  -6  15   2   19.90    0.35   0
  -5 -22  -2    4.11    0.58   0
  -5 -20  -1    0.52    0.42   0
  -5 -17   0    1.00    0.50   0
  -5  -8   2  145.61    1.30   0
  -5  13   2  154.36    0.77   0
  -4 -21  -2    2.55    0.56   0
  -4 -16   0    1.46    0.32   0
  -4  -5   2   13.42    0.41   0
  -4  21   0   15.80    0.25   0
  -4  24  -1    5.91    0.31   0
  -3 -14   0   47.76    0.69   0
  -1  -8   0    6.76    0.18   0
  -1  13   0    0.23    0.11   0
   0   5   0    0.17    0.05   0
   1  -3  -1 1207.84    1.12   0
   1   8  -1    1.69    0.15   0
   1  15  -2    7.18    0.39   0
   1  21  -4    8.40    0.58   0
   1  23  -5    1.54    0.78   0
   2  -3  -2  514.68    1.27   0
   2  18  -4    8.39    0.60   0
   2  20  -5   59.85    1.19   0
   3  -8  -4  203.82    1.01   0
   3  -1  -3   50.85    0.57   0
   3   6  -3  109.79    0.99   0
   3  16  -5   44.10    1.00   0
   3  18  -6   20.17    0.86   0
   4  10  -5    1.40    0.38   0
   4  16  -7   16.90    1.05   0
   5  -7  -9    4.39    0.58   0
   5  -6  -8   17.74    0.76   0
   5  -3  -7   12.91    0.55   0
   5   8  -7   17.84    0.76   0
   5   9  -7   70.72    1.39   0
 -11  -3   3    0.48    0.88   0
 -10  -5   3    0.09    0.61   0
 -10  -4   3    2.58    0.82   0
 -10  10   3    3.15    0.63   0
  -9  -4   3   30.34    1.04   0
  -8 -11   2   13.94    0.84   0
  -8   9   3   46.93    0.86   0
  -7 -15   1   -0.37    0.62   0
  -7  -1   3   16.73    0.63   0
  -7   7   3   36.10    0.71   0
  -6  -9   2   31.00    0.80   0
  -5  -7   2   81.23    1.00   0
  -4  -4   2  157.67    1.15   0
  -2 -18  -2  143.75    1.11   0
  -1 -16  -2   51.55    0.56   0
  -1  24  -3   10.36    0.61   0
   0  19  -2    0.70    0.36   0
   0  22  -3   -0.00    0.45   0
   0  24  -4    0.63    0.59   0
   1  19  -3   47.01    0.88   0
   2  15  -3    0.36    0.39   0
   3 -15  -7    2.33    0.31   0
   3  -2  -3  606.99    1.84   0
   3   7  -3   88.04    0.91   0
   3  14  -4   25.67    0.75   0
   3  17  -5   44.53    1.08   0
   3  19  -6   11.18    0.79   0
   4  -9  -6    4.93    0.38   0
   4  11  -5    8.43    0.50   0
   4  14  -6    3.24    0.58   0
   5  -8  -9    0.53    0.62   0
   5  -7  -8    3.51    0.58   0
   5  -5  -7    2.14    0.48   0
   5  -4  -7   38.27    0.81   0
   5   1  -6    0.00    0.47   0
   5   2  -6   10.50    0.59   0
   5   3  -6    1.36    0.52   0
   5   5  -6   19.41    0.78   0
   5  10  -7   18.92    0.86   0
   5  12  -8    1.55    0.73   0
 -11  -1   3   13.37    1.03   0
 -11   0   3   -0.64    0.85   0
 -10  -3   3    9.49    0.76   0
 -10  -2   3    4.65    0.79   0
 -10   8   3   43.18    1.06   0
 -10   9   3   21.00    0.75   0
  -9 -11   2    2.89    0.66   0
  -9  -3   3   87.31    1.38   0
  -9   9   3   26.06    0.78   0
  -8 -18   0   55.06    1.45   0
  -8 -15   1   15.09    0.84   0
  -8  -3   3   96.26    1.32   0
  -7   0   3    0.08    0.32   0
  -7   1   3   17.69    0.62   0
  -7   3   3    6.64    0.49   0
  -7   6   3    3.73    0.34   0
  -6 -20  -1    0.35    0.54   0
  -6 -14   1  169.15    1.66   0
  -4 -18  -1    9.66    0.56   0
  -4 -15   0   -0.64    0.42   0
  -4 -11   1   88.96    0.98   0
  -4  -3   2  173.03    1.17   0
  -2 -20  -3   19.80    0.52   0
  -2 -15  -1   89.01    0.82   0
  -2 -11   0   15.18    0.35   0
  -2  -4   1   39.99    0.44   0
  -2  17   0  127.01    0.68   0
  -1  22  -2   28.14    0.63   0
   0  -9  -1   77.54    0.41   0
   0   6   0  514.06    1.00   0
   0  15  -1   20.25    0.39   0
   1   9  -1   39.89    0.47   0
   1  22  -4   29.15    0.91   0
   2  19  -4    1.59    0.59   0
   2  21  -5    4.34    0.61   0
   3  -3  -3    0.59    0.21   0
   4  -6  -5   96.25    0.89   0
   4   2  -4   57.36    0.82   0
   4   3  -4    4.16    0.40   0
   4  12  -5   22.16    0.74   0
   4  15  -6   61.98    1.23   0
   4  17  -7   -0.49    0.66   0
   5   0  -6   45.74    0.83   0
   5   6  -6    0.25    0.44   0
   5   7  -6   19.59    0.70   0
   5  11  -7   -0.22    0.62   0
   5  13  -8   89.31    1.72   0
   6   2  -9   42.67    1.31   0
   6   3  -9    5.68    0.97   0
   6   4  -9    0.04    0.87   0
 -11   1   3   11.31    0.86   0
 -11   2   3    1.97    0.71   0
 -11   3   3    0.42    0.67   0
 -11   4   3   -1.01    0.64   0
 -11   5   3    0.70    0.61   0
 -10 -10   2    0.21    0.72   0
 -10  -1   3    1.23    0.62   0
 -10   0   3   -0.35    0.70   0
 -10   1   3    0.78    0.69   0
 -10   6   3   -0.15    0.62   0
 -10   7   3    1.27    0.66   0
  -9 -14   1   60.48    1.51   0
  -9 -10   2    2.77    0.67   0
  -9  -1   3  130.59    1.68   0
  -9   7   3   13.58    0.70   0
  -9   8   3    3.64    0.45   0
  -8 -10   2    1.05    0.52   0
  -8   0   3    0.68    0.54   0
  -8   1   3  112.28    1.37   0
  -8   6   3   -0.54    0.46   0
  -8   7   3   11.72    0.49   0
  -7 -14   1   13.22    0.69   0
  -6 -13   1   66.94    1.15   0
  -6  -8   2    1.36    0.36   0
  -5 -16   0    4.81    0.42   0
  -5 -12   1   24.76    0.68   0
  -5  -6   2  114.05    1.12   0
  -4 -22  -3    3.71    0.58   0
  -4  -2   2   23.31    0.46   0
  -3 -21  -3    1.37    0.46   0
  -3  -8   1  506.16    1.92   0
  -3  23  -1   20.89    0.43   0
  -2  24  -2    3.06    0.39   0
  -1 -20  -4   19.47    0.41   0
   1  16  -2   30.52    0.58   0
   1  20  -3   38.56    0.84   0
   2 -18  -7    3.03    0.19   0
   2 -13  -4   25.29    0.21   0
   2  -4  -2  223.01    0.78   0
   2  16  -3    5.22    0.40   0
   3 -14  -6    2.89    0.24   0
   3  10  -3    0.04    0.38   0
   3  15  -4   12.97    0.58   0
   3  18  -5    0.89    0.49   0
   3  20  -6    3.99    0.67   0
   4 -13  -8   16.92    0.58   0
   4   0  -4   33.13    0.59   0
   4   1  -4  175.04    1.27   0
   4   6  -4   60.12    0.86   0
   4  13  -5   20.94    0.73   0
   4  16  -6    6.66    0.68   0
   4  18  -7    6.27    0.81   0
   5  -9  -9    0.75    0.51   0
   5  -6  -7   54.23    0.91   0
   5  -3  -6    1.51    0.42   0
   5   9  -6    0.94    0.63   0
   5  13  -7   14.64    0.99   0
   6  -1  -9    5.46    0.80   0
   6   0  -9    0.77    0.63   0
   6   6  -9    1.17    0.73   0
 -10   2   3    5.04    0.65   0
 -10   3   3    9.56    0.69   0
 -10   4   3    2.33    0.58   0
  -9   0   3   -1.02    0.51   0
  -9   3   3   91.30    1.36   0
  -9   4   3   30.11    0.89   0
  -9   5   3    2.04    0.46   0
  -9   6   3    0.13    0.45   0
  -9  16   2    6.96    0.45   0
  -8 -17   0   -0.88    0.64   0
  -8  -9   2   46.44    1.04   0
  -8   2   3  194.19    1.70   0
  -8   3   3   96.62    1.23   0
  -7 -17   0   -0.15    0.56   0
  -5  -5   2  493.09    2.23   0
  -4 -20  -2    9.36    0.51   0
  -4 -10   1   25.72    0.56   0
  -4  -1   2   58.25    0.67   0
  -4   8   2   36.81    0.40   0
  -2  -3   1   83.91    0.60   0
  -1 -18  -3   12.17    0.36   0
  -1 -12  -1  132.14    0.79   0
  -1  -7   0   64.59    0.48   0
  -1  19  -1  383.00    1.64   0
   0 -16  -3   73.44    0.50   0
   0   7   0    0.00    0.09   0
   0  20  -2   57.97    0.84   0
   0  23  -3    8.21    0.59   0
   1  23  -4    1.15    0.61   0
   2 -17  -6    6.16    0.16   0
   2  11  -2   28.76    0.52   0
   2  20  -4  149.90    1.68   0
   2  22  -5    9.55    0.72   0
   3 -12  -5   16.12    0.32   0
   3  -9  -4   13.43    0.29   0
   3  11  -3    5.88    0.46   0
   3  16  -4    8.08    0.64   0
   3  19  -5    0.77    0.68   0
   3  21  -6   11.13    0.96   0
   4 -10  -6   28.64    0.53   0
   4  -7  -5   27.00    0.49   0
   4  -1  -4  173.65    1.21   0
   4   8  -4    3.51    0.36   0
   4  14  -5   26.35    0.82   0
   4  17  -6   10.82    0.77   0
   5  -9  -8   22.86    0.75   0
   5  -4  -6   74.64    1.02   0
   5  10  -6   12.44    0.65   0
   5  11  -6   30.36    0.98   0
   6  -3  -9    3.99    0.78   0
   6   0  -8   45.58    1.18   0
   6   1  -8    0.36    0.55   0
   6   2  -8    5.75    0.61   0
   6   3  -8    0.46    0.58   0
   6   4  -8   11.89    0.75   0
   6   5  -8    2.70    0.66   0
   6   6  -8   12.98    0.83   0
   6   7  -8  109.31    1.81   0
  -9 -13   1   30.27    1.07   0
  -8  -8   2    9.11    0.74   0
  -7 -19  -1   34.58    1.06   0
  -7  -8   2   99.32    1.30   0
  -7  20   1    0.11    0.21   0
  -6 -16   0   32.60    0.85   0
  -6 -12   1    0.52    0.55   0
  -5 -11   1    4.31    0.48   0
  -5  -4   2   42.31    0.76   0
  -4 -14   0  362.76    2.01   0
  -4   0   2  553.84    1.94   0
  -4   7   2   33.86    0.43   0
  -3 -16  -1   30.42    0.60   0
  -3  -7   1    5.69    0.29   0
  -2 -10   0   33.09    0.49   0
  -1  14   0  101.76    0.61   0
   0  16  -1   84.92    0.77   0
   1  11  -1   14.12    0.36   0
   1  17  -2   10.61    0.40   0
   2  12  -2  180.72    1.28   0
   2  17  -3  125.63    1.29   0
   4  -2  -4   49.21    0.66   0
   4  10  -4   37.17    0.84   0
   4  15  -5   12.44    0.79   0
   4  18  -6    4.87    0.83   0
   6  -4  -9    0.12    0.56   0
   6  -2  -8    6.38    0.72   0
   6  -1  -8    0.24    0.49   0
   6   9  -8    0.37    0.72   0
   6  10  -8    1.88    0.93   0
 -10  -7   2   28.01    1.06   0
  -9  15   2    0.44    0.45   0
  -7 -16   0    0.58    0.57   0
  -7  -7   2  127.93    1.44   0
  -6  -6   2   57.51    0.91   0
  -5 -20  -2    0.68    0.61   0
  -4   1   2   58.89    0.64   0
  -4   2   2   23.15    0.43   0
  -4   6   2    2.77    0.21   0
  -3 -22  -4    4.10    0.44   0
  -3 -12   0   27.44    0.53   0
  -2 -17  -2    1.80    0.27   0
  -2 -14  -1   74.20    0.74   0
  -1 -21  -5   -0.01    0.30   0
  -1  23  -2    2.86    0.40   0
   0   8   0  201.85    0.72   0
   1  21  -3    1.57    0.40   0
   2 -10  -3    0.30    0.07   0
   2  21  -4   28.28    0.93   0
   2  23  -5   13.83    0.80   0
   3  17  -4    3.65    0.48   0
   3  20  -5    5.98    0.65   0
   4  -3  -4    3.82    0.26   0
   4  11  -4   38.42    0.79   0
   4  16  -5   97.33    1.49   0
   5 -10  -8   27.97    0.77   0
   5   2  -5    1.77    0.33   0
   5   3  -5    2.55    0.36   0
   5   5  -5   21.96    0.64   0
   5   6  -5   83.19    1.13   0
   5  13  -6   50.03    1.13   0
   5  16  -7   -0.90    0.90   0
   6  -5  -9    9.91    0.72   0
   6  -3  -8   -0.12    0.46   0
   6   2  -7   18.94    0.75   0
   6   4  -7   58.64    1.15   0
   6   5  -7    3.03    0.57   0
   6   7  -7    7.08    0.77   0
 -11  -4   2   -0.37    0.72   0
 -11  -3   2    4.44    0.95   0
 -10 -11   1   33.53    1.22   0
 -10  -6   2    7.30    0.74   0
 -10  -5   2    1.86    0.80   0
  -9 -15   0   -0.48    0.89   0
  -8 -12   1   -0.43    0.55   0
  -7 -18  -1    2.00    0.79   0
  -7  -6   2    6.52    0.49   0
  -6 -20  -2    6.27    0.77   0
  -6 -18  -1    2.31    0.55   0
  -6 -15   0   57.10    1.04   0
  -6 -11   1   92.94    1.25   0
  -6  -5   2  146.28    1.37   0
  -5  -3   2  232.52    1.50   0
  -4   4   2  154.05    0.93   0
  -3 -20  -3    8.44    0.53   0
  -3  -6   1   42.83    0.56   0
  -2 -19  -3   -0.37    0.30   0
   0  21  -2    8.14    0.47   0
   0  24  -3   31.18    0.85   0
   1  18  -2    5.07    0.42   0
   1  24  -4    1.98    0.54   0
   2  13  -2   26.60    0.54   0
   2  18  -3   64.17    0.97   0
   3  -5  -3    8.67    0.24   0
   3  13  -3   -0.03    0.32   0
   3  18  -4   47.88    1.02   0
   4 -14  -8   15.14    0.53   0
   4  19  -6    7.89    0.78   0
   5  -6  -6   -0.48    0.39   0
   5   0  -5    0.41    0.29   0
   5   8  -5   98.77    1.27   0
   5   9  -5   72.37    1.19   0
   5  17  -7   93.94    1.87   0
   6  -6  -9    0.70    0.59   0
   6  -4  -8   11.02    0.65   0
   6  -1  -7    8.55    0.64   0
   6   0  -7   -0.17    0.42   0
   6   9  -7    0.55    0.60   0
   6  12  -8   17.86    1.05   0
 -10  -4   2    2.19    0.78   0
  -9 -11   1    3.64    0.69   0
  -9  14   2    5.54    0.45   0
  -8 -15   0    4.72    0.68   0
  -8  -5   2    7.48    0.70   0
  -8  14   2   11.87    0.51   0
  -7 -15   0   21.66    0.80   0
  -7 -11   1   12.32    0.64   0
  -5 -21  -3   16.64    0.86   0
  -5 -14   0   24.70    0.66   0
  -5  -2   2    5.24    0.32   0
  -4  -8   1    3.70    0.31   0
  -3  20   0   29.37    0.32   0
  -1  -6   0   32.90    0.34   0
   0  17  -1   11.99    0.35   0
   1 -19  -6   12.24    0.19   0
   1  22  -3   49.11    0.97   0
   2  14  -2    0.60    0.36   0
   2  22  -4   30.84    1.00   0
   3 -16  -7   29.50    0.44   0
   3  14  -3  303.23    1.93   0
   3  21  -5    8.91    0.70   0
   4 -13  -7    3.18    0.34   0
   4  17  -5   99.55    1.47   0
   4  20  -6    0.85    0.85   0
   5  -9  -7   71.16    0.99   0
   5  10  -5   99.60    1.34   0
   5  11  -5  101.77    1.43   0
   5  15  -6    3.11    0.64   0
   6  -7  -9    0.06    0.66   0
   6  -2  -7   18.32    0.68   0
   6  10  -7   19.95    0.90   0
   6  11  -7   -0.74    0.81   0
 -11  -1   2    5.91    0.82   0
 -11   0   2   17.55    0.93   0
 -11   1   2    4.50    0.94   0
 -10  -9   1   11.63    1.16   0
 -10  12   2   35.03    0.92   0
  -9 -14   0    0.66    0.72   0
  -9  -4   2   20.31    0.81   0
  -9  13   2   82.00    1.16   0
  -8 -17  -1   17.37    1.09   0
  -8  -4   2    9.95    0.73   0
  -7 -17  -1   -0.04    0.73   0
  -7  13   2    0.33    0.31   0
  -6 -10   1   46.80    0.87   0
  -6  -3   2   58.26    0.87   0
  -6  19   1    3.22    0.19   0
  -5  -9   1    4.28    0.36   0
  -5  -1   2  114.81    1.03   0
  -5  18   1   17.71    0.23   0
  -4 -16  -1   10.45    0.47   0
  -3 -11   0    3.61    0.28   0
  -3  14   1   23.45    0.12   0
  -2  -9   0    4.77    0.21   0
  -2  18   0   25.31    0.32   0
  -1  15   0  189.60    0.84   0
   0   9   0    0.16    0.08   0
   2  19  -3    1.22    0.37   0
   3  19  -4    1.14    0.48   0
   3  22  -5   23.45    1.02   0
   4  -5  -4    9.78    0.37   0
   4  14  -4    3.24    0.48   0
   4  18  -5   -0.39    0.55   0
   5 -11  -8   61.89    1.00   0
   5  -7  -6   19.82    0.57   0
   5  -3  -5    2.27    0.38   0
   5  12  -5   84.08    1.35   0
   5  16  -6   11.03    0.79   0
   6  -3  -7    2.46    0.46   0
   6   3  -6   30.39    0.88   0
   6   4  -6    2.68    0.65   0
   6   5  -6   37.07    1.00   0
   6   6  -6   75.08    1.29   0
   6  13  -7   -0.08    0.87   0
   7   1  -9   -1.54    0.86   0
 -11   3   2    6.97    0.77   0
 -11   4   2    0.21    0.70   0
 -11   5   2    1.14    0.71   0
 -10  10   2   -0.32    0.63   0
 -10  11   2   19.81    0.77   0
  -9  -9   1    1.12    0.76   0
  -9  -3   2    0.20    0.52   0
  -9  12   2    2.47    0.56   0
  -8 -14   0    1.09    0.57   0
  -8  13   2   11.90    0.45   0
  -7 -14   0    3.73    0.55   0
  -7 -10   1   40.33    0.93   0
  -7  -3   2   83.97    1.18   0
  -5   0   2   89.43    0.90   0
  -5   9   2  189.66    1.05   0
  -4 -20  -3   25.85    0.82   0
  -4 -12   0    6.77    0.44   0
  -4  -7   1   54.43    0.73   0
  -3 -21  -4    0.16    0.50   0
  -2 -16  -2   10.38    0.39   0
  -2 -13  -1    1.88    0.21   0
  -1 -19  -4   41.08    0.59   0
  -1 -17  -3  154.89    0.99   0
  -1 -11  -1  238.08    1.02   0
  -1  24  -2    7.34    0.45   0
   0  22  -2   -0.80    0.36   0
   0  25  -3    0.73    0.50   0
   1  19  -2    0.01    0.27   0
   2  20  -3   -0.41    0.48   0
   2  23  -4   33.49    0.99   0
   4  15  -4    4.50    0.61   0
   4  19  -5   12.51    0.85   0
   5 -10  -7   19.07    0.57   0
   5  13  -5    0.83    0.51   0
   5  17  -6    4.78    0.73   0
   6  -7  -8  110.12    1.45   0
   6   2  -6    1.88    0.43   0
   6   7  -6   16.49    0.73   0
   6   8  -6    0.48    0.50   0
   6   9  -6   38.64    1.14   0
   6  14  -7   30.61    1.28   0
   7   0  -9    0.42    0.70   0
   7   4  -8    1.30    0.82   0
   7   5  -8   26.14    1.13   0
 -10   0   2    1.18    0.58   0
 -10   2   2    5.13    0.78   0
 -10   8   2   19.36    0.89   0
 -10   9   2    0.23    0.48   0
  -9  -2   2    3.45    0.58   0
  -8 -16  -1    0.95    0.87   0
  -8 -13   0    0.77    0.80   0
  -8  -9   1   32.41    1.02   0
  -8  -2   2   16.90    0.78   0
  -8  12   2   21.95    0.63   0
  -7  -9   1   32.01    0.91   0
  -7  -2   2   60.27    0.96   0
  -7  12   2    2.53    0.36   0
  -7  19   1    0.52    0.27   0
  -6 -13   0   71.14    1.19   0
  -6  -9   1   34.50    0.77   0
  -6  -1   2    0.53    0.29   0
  -6  11   2    9.30    0.31   0
  -5  -8   1   18.65    0.54   0
  -5   3   2  237.05    1.38   0
  -5   7   2   81.14    0.76   0
  -5   8   2  148.62    0.96   0
  -2 -20  -4    5.28    0.45   0
  -2   0   1   -0.18    0.10   0
   0  -8  -1  638.07    1.12   0
   0  10   0  659.16    1.46   0
   0  18  -1    8.20    0.31   0
   1  14  -1   18.56    0.44   0
   1  23  -3   10.06    0.55   0
   3 -15  -6    0.46    0.16   0
   3 -13  -5    3.31    0.16   0
   3   3  -2  202.03    1.16   0
   3   5  -2   36.79    0.55   0
   3   6  -2  336.91    1.58   0
   3  16  -3   70.57    1.02   0
   3  20  -4   -0.44    0.47   0
   3  23  -5   25.17    1.10   0
   4 -12  -6    3.94    0.31   0
   4   3  -3  730.03    2.51   0
   4   4  -3   22.03    0.52   0
   4   5  -3   55.88    0.78   0
   4   6  -3  136.37    1.18   0
   4   8  -3   91.84    1.06   0
   4  16  -4   69.64    1.20   0
   5  -8  -6    1.97    0.37   0
   5  -4  -5   15.00    0.47   0
   5  14  -5  214.49    2.05   0
   5  18  -6   -0.01    0.82   0
   6  -1  -6   25.46    0.77   0
   6  15  -7   33.77    1.19   0
   7   1  -8    3.12    0.78   0
   7   2  -8    3.09    0.65   0
   7   3  -8   23.46    0.95   0
   7   7  -8    6.08    0.81   0
   7  10  -8   23.51    1.27   0
 -10   3   2    0.63    0.58   0
 -10   4   2    2.03    0.57   0
 -10   5   2    1.65    0.57   0
  -9 -12   0   58.99    1.39   0
  -9  -8   1    0.41    0.61   0
  -9   0   2  163.45    1.80   0
  -9  10   2    3.94    0.47   0
  -8  -1   2  114.46    1.41   0
  -7 -18  -2   21.93    1.13   0
  -7 -16  -1   10.77    0.75   0
  -7 -13   0   18.49    0.75   0
  -6 -16  -1    0.42    0.46   0
  -6  -8   1   34.71    0.82   0
  -6   0   2  136.96    1.24   0
  -6  10   2    4.87    0.32   0
  -5 -18  -2   15.95    0.67   0
  -5 -12   0  239.38    1.79   0
  -5   4   2   38.74    0.57   0
  -5   5   2  503.86    1.89   0
  -5   6   2  113.78    0.89   0
  -4 -21  -4    9.49    0.71   0
  -4  -6   1    0.26    0.24   0
  -3 -19  -3    1.24    0.31   0
  -3 -14  -1   11.23    0.40   0
  -2 -18  -3    2.94    0.35   0
  -2  23  -1   24.63    0.47   0
   1  -4  -1 2660.35    1.34   0
   1  20  -2   82.51    1.02   0
   2  16  -2   60.58    0.83   0
   2  24  -4   24.69    0.96   0
   3   2  -2   23.60    0.41   0
   3   8  -2  112.93    0.99   0
   3   9  -2   49.27    0.72   0
   3  17  -3  271.62    2.00   0
   3  21  -4   45.30    1.09   0
   4  -6  -4   60.85    0.64   0
   4   2  -3   21.91    0.49   0
   4   9  -3   73.94    0.95   0
   4  20  -5    4.95    0.67   0
   5 -12  -8    1.63    0.44   0
   5  -5  -5   21.61    0.55   0
   5   4  -4    9.38    0.44   0
   5   5  -4   27.96    0.65   0
   5   6  -4    0.86    0.34   0
   5   7  -4  104.63    1.25   0
   5  19  -6   26.87    1.20   0
   6  -8  -8   29.26    0.86   0
   6  -6  -7   32.45    0.82   0
   6  -2  -6    0.97    0.45   0
   6  12  -6    1.18    0.60   0
   6  16  -7   38.24    1.31   0
   7  -1  -8    4.13    0.77   0
   7   0  -8   18.86    0.84   0
 -11  -3   1    1.87    0.99   0
 -10 -10   0    5.98    1.05   0
 -10  -6   1    1.57    0.74   0
 -10  -5   1   16.37    1.07   0
  -9  -7   1   25.79    0.97   0
  -9   3   2   -0.51    0.46   0
  -9   4   2   20.75    0.84   0
  -9   5   2   38.96    0.98   0
  -9   6   2   46.76    1.04   0
  -9   7   2   39.69    0.98   0
  -9   8   2    0.56    0.44   0
  -9   9   2   49.40    0.95   0
  -8 -15  -1    2.90    0.72   0
  -8  -8   1    2.85    0.53   0
  -8   0   2   44.26    0.92   0
  -8  10   2    0.90    0.44   0
  -7  -8   1   86.88    1.23   0
  -7   0   2  305.25    2.00   0
  -7  10   2   12.06    0.49   0
  -6 -12   0   16.83    0.73   0
  -6   1   2    0.71    0.28   0
  -6   2   2   41.53    0.74   0
  -6   9   2   33.10    0.58   0
  -5 -15  -1    0.53    0.50   0
  -5  -7   1  153.21    1.32   0
  -4 -11   0   62.13    0.84   0
  -2 -21  -5    1.52    0.48   0
  -2   1   1  330.40    0.99   0
  -1 -14  -2   27.27    0.42   0
  -1  -5   0 1113.17    1.80   0
   0 -15  -3   24.22    0.33   0
   0  11   0   -0.37    0.14   0
   0  23  -2   10.85    0.54   0
   1 -13  -3    1.88    0.08   0
   1  15  -1    1.69    0.29   0
   1  24  -3    5.90    0.67   0
   2  17  -2    3.15    0.42   0
   2  21  -3    2.08    0.44   0
   3   1  -2  252.85    1.20   0
   3  10  -2   51.62    0.76   0
   4 -10  -5    0.01    0.21   0
   4   0  -3    0.13    0.22   0
   4  17  -4    3.76    0.52   0
   4  21  -5   32.90    1.21   0
   5   2  -4   86.74    1.01   0
   5   9  -4    2.00    0.40   0
   5  10  -4  172.88    1.67   0
   5  16  -5    9.73    0.71   0
   6  13  -6    0.80    0.62   0
   7   4  -7   23.05    0.98   0
   7   5  -7   44.56    1.14   0
   7   6  -7    8.51    0.73   0
 -11  -1   1    1.93    0.90   0
 -10  -4   1   10.01    0.94   0
  -9  -6   1    2.35    0.61   0
  -8  -7   1   27.21    0.85   0
  -8   3   2   51.90    0.93   0
  -8   5   2    7.14    0.55   0
  -8   7   2   74.04    1.10   0
  -8   9   2   47.26    0.83   0
  -8  18   1    0.40    0.41   0
  -7   2   2   60.27    0.91   0
  -7   3   2   87.80    1.12   0
  -7   9   2    0.65    0.27   0
  -6 -15  -1  116.07    1.46   0
  -6   3   2   56.60    0.78   0
  -6   4   2    6.55    0.36   0
  -6   6   2   58.75    0.78   0
  -6   7   2   36.92    0.60   0
  -6   8   2    1.40    0.24   0
  -4 -19  -3   14.75    0.62   0
  -4  -5   1  360.70    1.72   0
  -3  -3   1   48.35    0.55   0
  -2 -12  -1   43.64    0.59   0
  -1 -20  -5   -0.59    0.32   0
  -1  16   0  136.66    0.74   0
   0 -12  -2    5.25    0.16   0
   1  21  -2    9.25    0.53   0
   3   0  -2  318.86    1.32   0
   3  11  -2    7.78    0.37   0
   3  18  -3   56.06    0.96   0
   3  22  -4   47.55    1.14   0
   4  -1  -3  141.13    1.04   0
   4  12  -3  197.73    1.61   0
   4  18  -4    2.23    0.50   0
   5  -9  -6    1.73    0.28   0
   5  -6  -5   91.20    0.97   0
   5   0  -4   48.09    0.78   0
   5  11  -4   12.03    0.57   0
   5  17  -5  123.44    1.69   0
   6  -9  -8    0.43    0.51   0
   6  -7  -7    7.33    0.56   0
   6   4  -5    8.47    0.59   0
   6   5  -5    0.47    0.37   0
   6   6  -5   52.15    0.99   0
   6   7  -5    4.00    0.63   0
   6   8  -5  125.78    1.56   0
   6  15  -6   68.14    1.42   0
   7  -3  -8   25.27    0.87   0
   7   1  -7    0.87    0.48   0
   7   2  -7    5.71    0.64   0
   7   9  -7   35.42    1.10   0
   7  10  -7    7.04    0.80   0
   7  11  -7   19.51    1.09   0
 -11   1   1    1.70    0.93   0
 -10  -3   1    9.77    0.91   0
  -9 -10   0    1.75    0.66   0
  -9  -5   1   59.66    1.23   0
  -8 -11   0    3.47    0.61   0
  -8  -6   1   -0.52    0.46   0
  -7 -17  -2    0.24    0.62   0
  -7   5   2   57.10    0.86   0
  -7   7   2  124.21    1.20   0
  -6 -19  -3   10.74    0.74   0
  -6  18   1   62.28    0.59   0
  -5 -19  -3    0.34    0.47   0
  -5 -17  -2   39.18    0.90   0
  -4 -14  -1  300.28    1.87   0
  -4 -10   0    7.49    0.45   0
  -3 -20  -4    7.18    0.47   0
  -3 -13  -1   66.67    0.80   0
  -3  -9   0  180.98    1.18   0
  -2 -15  -2   63.62    0.73   0
  -2   2   1  686.54    1.37   0
  -2  19   0    0.15    0.14   0
  -1 -10  -1  121.96    0.73   0
   1  16  -1   30.34    0.55   0
   2   4  -1   39.56    0.44   0
   2   5  -1   21.12    0.35   0
   2   6  -1   47.45    0.52   0
   2   7  -1   18.23    0.35   0
   2   8  -1   65.38    0.64   0
   2  18  -2   36.83    0.75   0
   2  22  -3   16.59    0.64   0
   3  -7  -3   89.53    0.59   0
   3  19  -3    4.23    0.56   0
   4  -7  -4   18.25    0.37   0
   4  13  -3  191.80    1.62   0
   4  19  -4    5.10    0.67   0
   4  22  -5    4.80    0.73   0
   5  18  -5   20.28    0.88   0
   6   1  -5    6.79    0.55   0
   6   9  -5    0.16    0.45   0
   6  16  -6   14.28    0.92   0
   7  -4  -8    0.65    0.52   0
   7  -1  -7    1.20    0.65   0
   7   0  -7   -0.93    0.47   0
   7  12  -7   13.42    0.94   0
   7  13  -7    7.02    1.01   0
 -11   2   1   -0.15    0.73   0
 -11   3   1    2.27    0.93   0
 -10  -2   1    1.82    0.65   0
  -9  -9   0    0.21    0.80   0
  -9  -4   1    3.06    0.60   0
  -9  16   1   10.51    0.69   0
  -8  -5   1    1.49    0.65   0
  -8  17   1    3.46    0.44   0
  -6  -6   1   12.51    0.52   0
  -5 -14  -1   52.79    0.92   0
  -5  -5   1    0.97    0.39   0
  -4 -20  -4   23.14    0.83   0
  -4  -4   1  356.75    1.69   0
  -3 -18  -3    4.26    0.39   0
  -3  -2   1   81.70    0.69   0
  -2 -19  -4    0.21    0.37   0
  -2  -7   0  125.22    0.82   0
  -2   3   1   90.73    0.48   0
   0 -17  -4   13.41    0.29   0
   0  12   0    0.13    0.11   0
   0  24  -2   30.93    0.72   0
   1  25  -3    4.99    0.61   0
   3  13  -2    3.21    0.32   0
   3  23  -4    3.07    0.72   0
   4 -13  -6   95.57    0.77   0
   4  14  -3  257.31    1.91   0
   5  14  -4   10.44    0.71   0
   5  19  -5    1.12    0.85   0
   6 -10  -8    2.55    0.54   0
   6  -8  -7  130.11    1.38   0
   6   0  -5    0.14    0.43   0
   6  11  -5   13.15    0.70   0
   6  17  -6    0.69    0.71   0
 -10  -7   0    4.66    0.79   0
 -10   0   1    0.99    0.86   0
  -9 -12  -1    4.96    0.80   0
  -9  -3   1    6.05    0.61   0
  -8 -13  -1   12.54    0.80   0
  -7 -16  -2    0.73    0.61   0
  -7  -5   1  281.89    2.07   0
  -6 -18  -3   13.56    0.91   0
  -6 -16  -2    2.37    0.68   0
  -6 -10   0   28.80    0.79   0
  -6  -5   1   28.46    0.67   0
  -4 -18  -3   14.12    0.66   0
  -4 -16  -2   37.38    0.77   0
  -3  25  -1    6.51    0.27   0
  -2 -17  -3    0.92    0.34   0
  -2   9   1    0.86    0.04   0
  -1 -18  -4  145.57    1.07   0
   0  20  -1   12.26    0.41   0
   1  22  -2   55.74    0.91   0
   2   2  -1  688.15    1.65   0
   2  10  -1    0.49    0.19   0
   2  11  -1  488.29    1.88   0
   2  19  -2   -0.08    0.43   0
   2  23  -3   51.02    1.01   0
   3 -11  -4    8.12    0.19   0
   3  20  -3   24.14    0.82   0
   4  15  -3   11.62    0.55   0
   4  20  -4   -0.26    0.50   0
   5 -12  -7    7.44    0.43   0
   5 -10  -6   11.65    0.44   0
   5  15  -4   15.52    0.70   0
   6  -1  -5    5.36    0.43   0
   6  13  -5    0.51    0.53   0
   6  18  -6    4.73    0.80   0
   7  -6  -8   10.86    0.77   0
   7   6  -6    0.64    0.53   0
   7   9  -6   20.21    0.88   0
   7  10  -6    1.60    0.78   0
   8   3  -8   12.07    1.06   0
   8   5  -8    6.48    0.79   0
   8   6  -8   -0.36    0.70   0
 -10  -6   0   -0.30    0.71   0
 -10   1   1   17.08    0.83   0
 -10  11   1   32.73    1.08   0
  -9 -11  -1    3.14    0.94   0
  -9  -2   1    0.48    0.52   0
  -9  15   1   17.96    0.66   0
  -8 -15  -2    9.90    0.88   0
  -8 -12  -1   -0.20    0.79   0
  -8  16   1    1.19    0.44   0
  -7 -13  -1    8.96    0.67   0
  -7  -4   1   35.89    0.90   0
  -5 -18  -3    1.66    0.50   0
  -5 -16  -2   46.94    0.95   0
  -5 -13  -1  158.07    1.54   0
  -5  -4   1   14.39    0.45   0
  -3 -12  -1   19.93    0.52   0
  -3  -8   0  602.74    2.10   0
  -3  -1   1   49.68    0.53   0
  -3  21   0    0.10    0.10   0
  -2 -20  -5    1.49    0.45   0
  -2 -11  -1   63.20    0.67   0
  -2  24  -1    3.80    0.26   0
  -1  -4   0    5.03    0.14   0
   0  13   0    0.13    0.15   0
   1  17  -1   12.06    0.37   0
   3  -2  -2   23.12    0.37   0
   3  24  -4   53.66    1.21   0
   4  -8  -4    3.22    0.24   0
   4  -3  -3  708.11    2.16   0
   4  21  -4    3.82    0.81   0
   5  -3  -4  125.15    1.08   0
   5  16  -4   62.27    1.18   0
   5  20  -5   25.69    1.02   0
   6  -9  -7    0.40    0.43   0
   6  -2  -5  169.98    1.50   0
   6  15  -5    6.87    0.82   0
   7   1  -6   53.03    1.11   0
   7   2  -6   39.06    0.95   0
   7  11  -6    0.21    0.64   0
   8   1  -8    1.43    0.84   0
   8   2  -8    7.55    0.81   0
 -10  -5   0   18.43    0.99   0
 -10   3   1    9.40    0.73   0
 -10   4   1   10.06    0.75   0
 -10   5   1   16.37    0.94   0
 -10   6   1   -0.04    0.72   0
 -10   8   1    6.65    0.82   0
 -10  10   1  114.48    1.61   0
  -9  -7   0    0.39    0.63   0
  -9  -1   1   16.96    0.76   0
  -9   0   1   -0.39    0.65   0
  -9  14   1   61.84    1.06   0
  -8 -14  -2    0.18    0.88   0
  -7 -15  -2   17.70    0.85   0
  -7  -9   0   21.08    0.74   0
  -6  -4   1  158.17    1.41   0
  -5 -19  -4    3.86    0.79   0
  -3 -19  -4   99.09    1.20   0
   2   1  -1  330.89    1.10   0
   2  12  -1  278.28    1.45   0
   2  20  -2    2.15    0.48   0
   2  24  -3   18.97    0.80   0
   3  21  -3    0.81    0.46   0
   4 -15  -7    1.44    0.26   0
   4  17  -3   16.34    0.72   0
   5  17  -4    6.42    0.60   0
   5  21  -5    1.10    0.68   0
   6 -11  -8   52.47    0.96   0
   7  -7  -8    6.82    0.69   0
   7  13  -6   28.74    1.06   0
   7  14  -6   17.85    1.19   0
   8   0  -8   34.12    1.09   0
 -10  -4   0    0.95    0.68   0
  -9 -10  -1   19.91    1.00   0
  -9  -6   0    0.65    0.63   0
  -9  12   1    0.61    0.56   0
  -9  13   1   29.06    0.81   0
  -8 -11  -1   31.96    1.10   0
  -8  15   1   12.64    0.57   0
  -7 -12  -1    3.91    0.56   0
  -7  -3   1   14.23    0.57   0
  -6 -17  -3   13.14    0.76   0
  -6 -15  -2   39.33    0.97   0
  -5  -3   1   10.97    0.41   0
  -4 -19  -4    0.09    0.46   0
  -4 -15  -2  154.78    1.46   0
  -4 -12  -1   47.74    0.81   0
  -4  -2   1   54.55    0.66   0
  -3 -20  -5   15.50    0.71   0
  -3 -17  -3    0.56    0.31   0
  -3   0   1   -0.01    0.14   0
  -2  -6   0   19.18    0.34   0
  -2   8   1   66.80    0.27   0
  -1  23  -1   -0.05    0.28   0
   0  14   0  173.20    0.88   0
   0  21  -1    0.82    0.32   0
   0  25  -2    1.97    0.35   0
   1  18  -1    6.47    0.31   0
   1  23  -2    1.59    0.35   0
   4  -4  -3   24.41    0.46   0
   4  22  -4    0.53    0.58   0
   5 -14  -8    3.34    0.39   0
   5  -4  -4    9.19    0.35   0
   5   5  -3   19.69    0.62   0
   5   8  -3    4.17    0.39   0
   5   9  -3    1.22    0.46   0
   5  18  -4   36.01    1.05   0
   6   5  -4   21.43    0.70   0
   6   9  -4   10.35    0.68   0
   6  17  -5    1.27    0.65   0
   7  -5  -7   44.56    0.93   0
   7  -1  -6   50.72    0.98   0
   7  15  -6   18.94    0.99   0
   8   4  -7   14.65    0.82   0
   8   5  -7    8.59    0.76   0
   8   7  -7    0.50    0.63   0
   8   8  -7    4.97    0.78   0
   8   9  -7    0.46    0.75   0
   8  10  -7    5.76    1.02   0
   8  11  -7    4.19    1.01   0
 -10  -7  -1    0.95    1.01   0
  -9  -9  -1   20.16    1.16   0
  -9  -5   0   18.19    0.98   0
  -9   2   1    0.53    0.50   0
  -9   3   1    6.41    0.55   0
  -9   4   1    3.97    0.65   0
  -8 -13  -2   39.17    1.27   0
  -8   0   1   -0.67    0.57   0
  -8  14   1    1.95    0.46   0
  -7 -14  -2    3.13    0.73   0
  -7  -2   1  372.31    2.31   0
  -6 -12  -1    4.60    0.50   0
  -6  -8   0    4.20    0.51   0
  -6  -2   1   64.38    0.96   0
  -5 -17  -3    1.13    0.48   0
  -5 -12  -1  306.35    2.03   0
  -5  -8   0    9.06    0.52   0
  -5  -2   1    1.30    0.25   0
  -5  16   1   49.22    0.49   0
  -4 -17  -3   26.62    0.72   0
  -4  -1   1  111.85    0.93   0
  -3  -7   0  253.93    1.34   0
  -2 -18  -4    3.99    0.43   0
  -1 -19  -5    0.46    0.31   0
  -1  -9  -1  124.34    0.73   0
   1 -17  -5  249.12    0.90   0
   2  21  -2   77.61    1.11   0
   2  25  -3    1.03    0.59   0
   3  -8  -3  251.98    0.92   0
   3  17  -2   35.61    0.74   0
   3  22  -3    0.54    0.44   0
   4  18  -3   13.90    0.61   0
   4  23  -4    3.21    0.74   0
   5 -11  -6   31.25    0.57   0
   5   3  -3  168.55    1.37   0
   5   4  -3  160.67    1.34   0
   5  11  -3    3.25    0.41   0
   6 -10  -7   20.26    0.63   0
   6   3  -4   74.97    1.10   0
   6  10  -4   13.33    0.64   0
   6  18  -5   14.43    0.84   0
   7  -8  -8    3.24    0.63   0
   7  -6  -7    8.97    0.66   0
   7  -2  -6   41.48    0.87   0
   7   7  -5    4.41    0.69   0
   8   1  -7    2.50    0.71   0
   8   2  -7    2.79    0.63   0
   8  12  -7    6.88    0.93   0
 -10  -2   0    1.27    0.67   0
 -10  -1   0   13.49    1.01   0
  -9   5   1   60.92    1.14   0
  -9   6   1    3.29    0.49   0
  -9   8   1    0.59    0.47   0
  -9  10   1   15.49    0.67   0
  -8 -10  -1   -0.20    0.54   0
  -8  -6   0   23.12    0.83   0
  -8   1   1  224.21    1.91   0
  -8  13   1    3.96    0.47   0
  -7 -11  -1   18.48    0.75   0
  -7  -7   0   15.07    0.64   0
  -7  -1   1  129.19    1.38   0
  -7  15   1    0.08    0.34   0
  -6 -14  -2   21.55    0.88   0
  -6  22   0    7.03    0.29   0
  -4  15   1   26.29    0.29   0
  -3 -11  -1   70.57    0.80   0
  -3   1   1   48.74    0.50   0
  -2 -16  -3   31.81    0.58   0
  -2  20   0   29.40    0.32   0
  -1 -20  -6    0.04    0.37   0
  -1  18   0    3.86    0.21   0
   0 -18  -5    2.69    0.25   0
   0  -7  -1   59.41    0.33   0
   1  19  -1   14.90    0.48   0
   1  24  -2    8.09    0.54   0
   2   0  -1    0.43    0.11   0
   2  15  -1  146.48    1.18   0
   3  -3  -2  188.75    0.91   0
   4   6  -2    3.01    0.29   0
   4   7  -2   34.91    0.63   0
   4   8  -2   36.20    0.65   0
   4   9  -2    1.44    0.30   0
   4  10  -2   25.77    0.59   0
   4  19  -3   86.41    1.28   0
   5  -5  -4   28.47    0.53   0
   5   2  -3    8.62    0.40   0
   5  12  -3   37.62    0.81   0
   6  -8  -6    0.49    0.43   0
   6  13  -4   96.46    1.49   0
   6  19  -5    3.87    0.77   0
   7  -3  -6    5.46    0.49   0
   7   3  -5   14.09    0.74   0
   7   4  -5    2.01    0.49   0
   7   6  -5    2.09    0.48   0
   7  10  -5    6.19    0.65   0
   7  17  -6   10.87    0.95   0
   8  -4  -8   31.65    1.09   0
   8   0  -7    0.67    0.55   0
 -10  -6  -1    8.55    0.90   0
 -10   0   0    3.87    0.87   0
  -9 -11  -2    9.01    0.88   0
  -9  -3   0    6.45    0.81   0
  -8 -12  -2    0.58    0.80   0
  -8  -5   0   17.64    0.83   0
  -8   3   1    1.78    0.54   0
  -8  12   1    0.75    0.45   0
  -7 -15  -3   23.46    1.10   0
  -7 -13  -2   40.95    1.19   0
  -7   0   1   -0.19    0.34   0
  -6 -16  -3   -0.25    0.58   0
  -6  -7   0    7.54    0.47   0
  -5 -18  -4    0.69    0.56   0
  -5 -14  -2   -0.15    0.49   0
  -5 -11  -1   64.22    1.01   0
  -5  -1   1   34.77    0.60   0
  -5  22   0    8.97    0.22   0
  -4 -18  -4   10.62    0.70   0
  -4 -14  -2   11.65    0.58   0
  -4  -7   0   61.32    0.77   0
  -4   0   1    0.26    0.18   0
  -2 -19  -5    0.96    0.45   0
  -2 -10  -1   98.55    0.80   0
  -1 -17  -4   -0.03    0.27   0
  -1 -15  -3   42.70    0.57   0
   0 -11  -2    5.17    0.16   0
   0  15   0    0.85    0.19   0
   0  22  -1    6.76    0.37   0
   0  26  -2    0.40    0.42   0
   2  22  -2    5.66    0.54   0
   3 -14  -5   -0.01    0.09   0
   3  23  -3    8.55    0.61   0
   4  -9  -4    2.16    0.21   0
   4  -5  -3   51.35    0.59   0
   4   3  -2  183.41    1.25   0
   4  12  -2   90.21    1.10   0
   4  20  -3    5.10    0.73   0
   5  14  -3   21.05    0.70   0
   6 -12  -8   18.10    0.65   0
   6   1  -4   22.59    0.61   0
   6  14  -4   63.62    1.22   0
   6  15  -4  110.23    1.63   0
   6  20  -5    8.82    0.89   0
   7  -9  -8    2.04    0.61   0
   7  -7  -7    2.23    0.58   0
   7  -4  -6   20.48    0.74   0
   7   2  -5    0.89    0.41   0
   7  12  -5    1.06    0.59   0
   8  -1  -7    2.40    0.58   0
   8   7  -6    1.10    0.74   0
   8   8  -6    0.72    0.77   0
 -10  -5  -1    0.07    0.75   0
 -10   1   0   14.81    0.89   0
 -10   2   0    1.15    0.79   0
  -9 -10  -2    5.94    0.97   0
  -9  -7  -1    3.77    0.72   0
  -8   4   1    0.74    0.40   0
  -8   5   1    1.48    0.39   0
  -8   7   1   25.57    0.77   0
  -8  10   1  118.41    1.36   0
  -8  11   1    7.19    0.49   0
  -7 -10  -1   36.26    0.96   0
  -7  -6   0  116.60    1.41   0
  -7   1   1  138.33    1.38   0
  -7  14   1   12.18    0.44   0
  -6   0   1    0.79    0.30   0
  -6  15   1   37.35    0.58   0
  -5 -16  -3   19.21    0.75   0
  -5   0   1   -0.07    0.24   0
  -4 -16  -3    8.20    0.50   0
  -3 -19  -5   -0.46    0.54   0
  -3  -6   0  132.27    0.96   0
  -3   2   1   81.70    0.61   0
  -2  25  -1    3.35    0.26   0
  -1  -3   0    1.73    0.10   0
  -1  24  -1    0.18    0.32   0
   1  20  -1    3.01    0.36   0
   2  -7  -2    1.65    0.08   0
   3  19  -2    0.93    0.45   0
   3  24  -3   27.66    0.96   0
   4 -14  -6    3.41    0.22   0
   4   2  -2   18.34    0.44   0
   5   0  -3   -0.20    0.24   0
   5  15  -3   82.54    1.23   0
   5  21  -4    5.09    0.68   0
   6   0  -4  101.51    1.13   0
   6  16  -4    1.79    0.78   0
   7   1  -5    7.70    0.52   0
   7  14  -5   24.80    0.99   0
   7  15  -5    5.30    0.89   0
   8  -2  -7    2.43    0.55   0
   8   3  -6   15.52    0.85   0
   8   4  -6   14.33    0.75   0
   8   5  -6   16.24    0.83   0
   8  10  -6   35.96    1.15   0
   8  11  -6   22.86    1.02   0
   8  12  -6   18.71    1.19   0
 -10  -4  -1    0.89    0.78   0
 -10   3   0    2.00    0.65   0
  -9  -6  -1    0.38    0.90   0
  -8  -8  -1   34.09    1.00   0
  -8   8   1    2.37    0.41   0
  -7  -9  -1    5.80    0.70   0
  -7  -5   0   64.07    1.08   0
  -7  13   1   12.72    0.46   0
  -6 -15  -3   -0.52    0.54   0
  -6 -10  -1   28.37    0.77   0
  -6  -6   0   67.49    1.01   0
  -6   1   1    7.66    0.39   0
  -5 -17  -4    2.97    0.70   0
  -4  -6   0   11.43    0.44   0
  -4   1   1  107.18    0.86   0
  -3   3   1   47.54    0.48   0
  -1 -12  -2   73.15    0.63   0
   0 -19  -6    2.96    0.30   0
   0 -16  -4   55.06    0.57   0
   1  25  -2    7.03    0.57   0
   2  17  -1  260.92    1.62   0
   3  -4  -2   52.59    0.49   0
   4   1  -2   63.63    0.74   0
   4  14  -2    1.45    0.34   0
   4  21  -3    9.78    0.63   0
   5  -6  -4    0.53    0.22   0
   5  16  -3   17.62    0.70   0
   5  22  -4   -0.68    0.88   0
   6 -11  -7    0.02    0.32   0
   6  -6  -5   55.12    0.84   0
   6  -1  -4   21.92    0.59   0
   7  -8  -7   81.11    1.18   0
   7  -5  -6   13.91    0.58   0
   7   0  -5   -0.52    0.36   0
   7  16  -5    0.70    0.70   0
   8  -6  -8   -0.72    0.72   0
   8  -3  -7    0.43    0.52   0
   8   2  -6   13.49    0.73   0
   8  14  -6    7.66    1.07   0
 -10   5   0   17.44    0.91   0
 -10   8   0   14.60    0.97   0
 -10   9   0    1.10    0.64   0
 -10  10   0    7.54    0.74   0
  -9  -9  -2   26.11    1.11   0
  -9  -5  -1   46.53    1.32   0
  -9   0   0   12.80    0.73   0
  -8  -7  -1    2.60    0.71   0
  -7  -4   0   84.65    1.24   0
  -7   4   1   37.65    0.77   0
  -7   5   1  291.04    1.94   0
  -7  11   1   14.33    0.56   0
  -7  12   1   60.89    0.85   0
  -6   2   1   62.74    0.86   0
  -6  14   1  165.88    1.13   0
  -5 -15  -3   31.86    0.94   0
  -5 -13  -2    1.03    0.37   0
  -5 -10  -1  106.53    1.21   0
  -5  -6   0   22.28    0.57   0
  -4 -17  -4    1.16    0.55   0
  -4 -10  -1  217.38    1.54   0
  -4   2   1   51.85    0.62   0
  -4  14   1   -0.08    0.13   0
  -2 -15  -3  132.42    1.13   0
   0  16   0    2.33    0.16   0
   1   7   0   66.45    0.50   0
   1   8   0    7.47    0.20   0
   1   9   0  898.13    1.96   0
   1  10   0   -0.40    0.17   0
   2  23  -2    1.09    0.40   0
   3   7  -1    6.48    0.28   0
   3   8  -1  519.74    2.00   0
   3  10  -1   96.56    0.95   0
   3  20  -2   18.78    0.63   0
   3  25  -3    4.37    0.74   0
   4  22  -3   16.26    0.94   0
   5 -12  -6   13.84    0.40   0
   6  -2  -4    1.15    0.41   0
   6  18  -4    0.94    0.60   0
   7 -10  -8   19.09    0.77   0
   7  17  -5    9.48    0.86   0
   7  18  -5    8.42    1.00   0
   9   5  -7    1.07    0.96   0
   9   6  -7    1.53    0.74   0
   9   7  -7    5.39    0.83   0
   9   8  -7    0.91    0.76   0
 -10  -2  -1    4.93    0.82   0
 -10  -1  -1    3.26    0.97   0
  -9  -8  -2    6.00    0.85   0
  -9   1   0    1.20    0.56   0
  -9   2   0   16.38    0.85   0
  -8  18   0   55.33    0.99   0
  -7 -11  -2    0.50    0.55   0
  -7  -8  -1    0.01    0.47   0
  -7   6   1    4.90    0.40   0
  -7   8   1   84.22    1.03   0
  -7  10   1   36.58    0.69   0
  -6 -16  -4    4.95    0.72   0
  -6 -14  -3   41.56    1.11   0
  -6 -12  -2   39.15    0.93   0
  -6  -5   0   98.44    1.18   0
  -6   4   1  165.33    1.34   0
  -6  13   1   64.03    0.78   0
  -6  21   0    0.97    0.29   0
  -4 -15  -3   18.56    0.70   0
  -3 -17  -4    1.33    0.38   0
  -3 -15  -3   -0.28    0.39   0
  -3   4   1   96.08    0.63   0
  -2  -9  -1  267.64    1.28   0
  -1  -8  -1  204.70    0.91   0
  -1  19   0    0.31    0.15   0
   0  23  -1    1.11    0.32   0
   1 -18  -6   17.11    0.35   0
   1   6   0   34.74    0.35   0
   1  11   0  193.51    0.99   0
   1  21  -1    2.63    0.37   0
   3   5  -1  233.01    1.25   0
   3  11  -1    3.23    0.31   0
   3  12  -1    2.11    0.37   0
   3  21  -2    0.32    0.50   0
   4   0  -2  552.69    1.97   0
   4  16  -2   -0.10    0.34   0
   5 -14  -7   19.32    0.47   0
   5 -10  -5  100.41    0.88   0
   5  -2  -3    9.11    0.44   0
   6  19  -4   -0.25    0.60   0
   7  -6  -6    0.76    0.40   0
   7  -2  -5    1.82    0.38   0
   7   7  -4   79.85    1.31   0
   7  10  -4   34.01    1.02   0
   7  19  -5    1.01    0.92   0
   8  -7  -8   14.54    0.86   0
   8  -1  -6    7.84    0.72   0
   9   3  -7   26.73    1.04   0
   9   4  -7   16.12    0.97   0
 -10   0  -1    0.41    0.90   0
  -9   3   0    6.18    0.63   0
  -9  13   0    2.72    0.68   0
  -9  14   0    0.58    0.55   0
  -8  -9  -2    7.86    0.88   0
  -8  -6  -1    1.77    0.58   0
  -8  -1   0    1.06    0.48   0
  -7 -13  -3   11.29    0.81   0
  -6  -4   0   23.18    0.71   0
  -6  11   1   95.30    0.95   0
  -6  12   1    0.37    0.24   0
  -5 -12  -2    2.06    0.53   0
  -5  -9  -1   35.31    0.78   0
  -5  -5   0   24.76    0.58   0
  -4 -18  -5    0.80    0.55   0
  -4  -5   0   29.38    0.55   0
  -4   3   1   40.81    0.53   0
  -3   5   1  238.37    0.96   0
  -3  12   1    1.69    0.09   0
  -2 -18  -5    0.34    0.44   0
  -2 -12  -2    7.25    0.35   0
  -1 -19  -6   17.92    0.62   0
   1   5   0 1088.35    1.82   0
   1  26  -2    5.13    0.53   0
   2 -17  -6    6.95    0.17   0
   2  24  -2   32.00    0.77   0
   3   4  -1   94.60    0.79   0
   3  13  -1   88.25    0.95   0
   4  17  -2   28.17    0.73   0
   4  23  -3   81.85    1.36   0
   5  -7  -4   99.15    0.87   0
   6 -10  -6  111.90    1.10   0
   6  -7  -5    3.64    0.31   0
   6  -3  -4   73.51    0.94   0
   6   5  -3  216.96    1.76   0
   6   6  -3   15.55    0.56   0
   6   8  -3    0.17    0.39   0
   6   9  -3   79.54    1.15   0
   6  10  -3   17.03    0.65   0
   6  12  -3    1.01    0.55   0
   7  -9  -7   34.30    0.83   0
   7   4  -4    4.89    0.60   0
   7   5  -4    6.08    0.49   0
   7  11  -4    5.74    0.61   0
   7  13  -4    5.33    0.78   0
   8  -5  -7    6.42    0.61   0
   8  -2  -6   13.30    0.77   0
   8   8  -5   30.72    0.99   0
   8   9  -5   12.61    0.80   0
   8  10  -5    1.45    0.84   0
   8  11  -5   19.55    1.07   0
   9   1  -7   57.40    1.45   0
   9   2  -7    0.70    0.68   0
 -10   2  -1    3.19    0.92   0
  -9   4   0    0.11    0.51   0
  -9   5   0   18.36    0.77   0
  -9   6   0    0.32    0.73   0
  -9   7   0   -0.33    0.65   0
  -9  11   0   61.76    1.24   0
  -8 -11  -3    0.00    0.67   0
  -8   0   0   87.54    1.31   0
  -8  17   0   -0.30    0.40   0
  -7 -10  -2   11.88    0.68   0
  -7  -7  -1   14.48    0.69   0
  -7  19   0   23.20    0.63   0
  -6 -15  -4    0.48    0.76   0
  -6   6   1   12.09    0.42   0
  -6   7   1   56.97    0.77   0
  -6   8   1   35.20    0.65   0
  -6   9   1   35.36    0.64   0
  -6  10   1   43.02    0.66   0
  -5 -14  -3    2.49    0.59   0
  -5   5   1    1.16    0.29   0
  -4 -12  -2  242.92    1.76   0
  -4  -9  -1   75.48    0.92   0
  -4   4   1  364.61    1.48   0
  -3  -9  -1    3.98    0.28   0
  -2 -19  -6    2.94    0.54   0
  -1 -16  -4   18.71    0.47   0
  -1 -14  -3   20.58    0.42   0
   1  13   0    0.30    0.23   0
   1  22  -1    0.88    0.33   0
   2  19  -1   70.59    0.90   0
   3 -12  -4    5.31    0.13   0
   3  -9  -3  127.85    0.60   0
   3  14  -1   22.89    0.54   0
   3  22  -2    1.07    0.52   0
   4  -1  -2   63.31    0.67   0
   4  18  -2    7.81    0.51   0
   5  -3  -3  166.91    1.22   0
   5  20  -3   -0.59    0.51   0
   6 -12  -7    7.86    0.45   0
   6   4  -3   20.50    0.61   0
   6  21  -4    7.33    0.95   0
   7  -7  -6    0.35    0.46   0
   7  15  -4    1.75    0.77   0
   8  -6  -7    1.91    0.64   0
   8   4  -5   18.87    0.79   0
   8   5  -5    3.04    0.59   0
   8  12  -5   54.45    1.33   0
   8  13  -5   -0.41    0.70   0
   9   0  -7    0.37    0.64   0
 -10   3  -1   17.93    0.98   0
  -9  -6  -2    0.82    0.75   0
  -9   8   0   35.12    0.95   0
  -9   9   0    0.59    0.51   0
  -9  10   0    1.38    0.52   0
  -8 -10  -3   12.63    0.99   0
  -8  -8  -2   17.43    0.88   0
  -8   1   0    1.64    0.49   0
  -8   2   0   24.76    0.88   0
  -8  16   0    0.44    0.51   0
  -7 -12  -3    0.07    0.62   0
  -7  -6  -1   29.03    0.94   0
  -6 -13  -3    0.97    0.54   0
  -5  -4   0   67.88    0.88   0
  -5   6   1    2.87    0.24   0
  -5  11   1    4.03    0.27   0
  -4 -14  -3   32.98    0.81   0
  -4   5   1  359.07    1.44   0
  -3 -12  -2  152.35    1.23   0
  -3   6   1   42.20    0.40   0
  -3  11   1    3.63    0.12   0
  -2  21   0    2.15    0.14   0
  -2  26  -1   -0.43    0.24   0
   0 -17  -5    7.06    0.32   0
   0  24  -1    1.87    0.32   0
   1   4   0    4.78    0.14   0
   2  25  -2   21.38    0.79   0
   3  -5  -2   39.74    0.41   0
   4  24  -3   27.73    0.94   0
   5   7  -2   77.62    0.99   0
   5   8  -2  147.19    1.34   0
   5  10  -2   15.27    0.55   0
   5  11  -2   48.63    0.86   0
   5  12  -2  157.58    1.54   0
   5  21  -3   -0.09    0.71   0
   6  -4  -4   44.30    0.73   0
   6   2  -3    1.25    0.42   0
   6   3  -3   22.29    0.61   0
   7  -4  -5    1.71    0.37   0
   7   2  -4   26.56    0.74   0
   7  16  -4   17.48    0.90   0
   8  -3  -6   15.49    0.70   0
   8   2  -5  107.22    1.55   0
   8   3  -5   90.70    1.39   0
   8  15  -5    2.91    0.78   0
   8  16  -5    2.91    0.97   0
   9  -1  -7   57.76    1.31   0
   9   8  -6    0.19    0.74   0
   9  10  -6    4.62    0.85   0
   9  11  -6   10.37    0.99   0
 -10   5  -1    0.41    0.72   0
 -10   7  -1    1.83    0.91   0
  -8  -4  -1   84.92    1.38   0
  -8   3   0   10.93    0.71   0
  -8  15   0    4.48    0.56   0
  -7 -13  -4   15.22    0.94   0
  -7   0   0   23.45    0.77   0
  -7  18   0   38.94    0.75   0
  -6 -14  -4    0.99    0.75   0
  -6  -7  -1   67.41    1.06   0
  -6  -2   0   31.84    0.77   0
  -5   7   1  149.51    1.06   0
  -5   8   1   19.08    0.41   0
  -5   9   1    3.04    0.22   0
  -5  10   1   11.69    0.32   0
  -5  21   0    1.52    0.21   0
  -3 -16  -4   19.78    0.61   0
  -3 -14  -3   62.87    0.93   0
  -2 -14  -3    3.39    0.29   0
  -2  -8  -1  174.69    1.03   0
  -1 -11  -2   11.58    0.28   0
  -1  -2   0  490.91    1.05   0
  -1  20   0  109.89    0.69   0
   0 -13  -3    0.55    0.13   0
   0  18   0   -0.06    0.20   0
   1  -9  -2    5.07    0.08   0
   1  14   0  100.90    0.78   0
   2 -18  -7    3.24    0.22   0
   2  20  -1    0.20    0.30   0
   3   2  -1   83.49    0.70   0
   3  16  -1  461.64    2.26   0
   3  23  -2    0.43    0.44   0
   4 -16  -7   17.31    0.25   0
   4  -2  -2   18.58    0.41   0
   4  20  -2   25.75    0.83   0
   5   4  -2   34.76    0.72   0
   5   5  -2  509.09    2.33   0
   5  13  -2  159.35    1.54   0
   6  16  -3   -0.14    0.50   0
   6  17  -3    9.56    0.79   0
   7 -10  -7    6.90    0.54   0
   7   1  -4    2.68    0.42   0
   7  17  -4   32.32    1.08   0
   8  -7  -7    1.39    0.58   0
   8  -4  -6   14.38    0.82   0
   8   1  -5   53.86    1.09   0
   9  -2  -7    0.43    0.60   0
   9   4  -6   -0.49    0.63   0
  -9  -4  -2    1.97    0.75   0
  -9   0  -1    0.51    0.59   0
  -9   1  -1   91.79    1.60   0
  -8  -9  -3   27.12    1.19   0
  -8   4   0  118.73    1.46   0
  -8  13   0    0.89    0.51   0
  -8  14   0    0.21    0.41   0
  -7 -11  -3    3.56    0.63   0
  -7  -5  -1   -0.67    0.46   0
  -6 -12  -3    1.12    0.50   0
  -5 -16  -5   27.83    0.99   0
  -5 -13  -3    3.17    0.47   0
  -5  -3   0    1.10    0.29   0
  -4 -11  -2   71.24    1.01   0
  -4  -8  -1   11.06    0.43   0
  -4   8   1    4.12    0.23   0
  -4   9   1    4.85    0.23   0
  -4  10   1   23.58    0.37   0
  -3 -17  -5   -0.49    0.59   0
  -3  -8  -1  125.29    1.03   0
   0 -18  -6   63.31    0.83   0
   1  15   0  185.06    1.10   0
   1  23  -1    0.40    0.38   0
   4  -7  -3    2.52    0.18   0
   5 -13  -6   52.08    0.60   0
   5  -8  -4   11.07    0.33   0
   5  -4  -3  157.76    1.13   0
   5   3  -2  222.81    1.50   0
   5  15  -2  212.45    1.84   0
   5  22  -3    6.57    0.69   0
   6 -11  -6    1.44    0.34   0
   6  18  -3   10.28    0.87   0
   7  18  -4    1.37    0.68   0
   7  19  -4    8.98    1.00   0
   8   0  -5   -0.00    0.44   0
   9  -3  -7   28.32    1.07   0
   9   1  -6   -0.14    0.69   0
  -9  -6  -3   28.59    1.35   0
  -9   2  -1   16.72    0.94   0
  -8  -2  -1    4.87    0.57   0
  -8   6   0   24.72    0.73   0
  -8   7   0   12.69    0.61   0
  -8  10   0   11.37    0.68   0
  -8  11   0    3.59    0.58   0
  -8  12   0    0.66    0.43   0
  -7 -10  -3    9.08    0.84   0
  -7   1   0   24.53    0.69   0
  -6  -6  -1   47.59    0.91   0
  -5 -10  -2    1.25    0.49   0
  -5  -7  -1   35.26    0.72   0
  -5  -2   0    7.07    0.45   0
  -4 -15  -4    5.02    0.51   0
  -4 -13  -3    6.32    0.53   0
  -4  -3   0  473.74    1.97   0
  -3  -3   0  473.35    1.70   0
  -2 -18  -6   21.36    0.77   0
  -2 -17  -5   26.87    0.73   0
  -2 -11  -2  113.92    0.95   0
  -1 -17  -5    1.12    0.29   0
  -1  -7  -1   54.34    0.47   0
   1 -12  -3   16.81    0.20   0
   2  21  -1   11.30    0.46   0
   2  26  -2    1.28    0.44   0
   3   1  -1   46.63    0.52   0
   3  18  -1   59.01    0.93   0
   3  24  -2   12.13    0.64   0
   4  21  -2   54.26    1.06   0
   5  23  -3    8.94    0.74   0
   6   0  -3   -0.15    0.30   0
   6  19  -3    6.82    0.82   0
   7  20  -4    0.19    1.03   0
   8  -5  -6   15.45    0.69   0
   8  -1  -5   53.20    1.06   0
   9   0  -6   14.05    0.91   0
  -9   3  -1   -0.74    0.58   0
  -9   4  -1    5.81    0.80   0
  -8  -8  -3   -0.72    0.68   0
  -8  -5  -2   -0.35    0.73   0
  -8  -1  -1   10.68    0.69   0
  -7  -7  -2  153.25    1.85   0
  -7   3   0    0.66    0.50   0
  -6 -13  -4   68.87    1.35   0
  -6 -11  -3    0.68    0.64   0
  -6   0   0   68.49    0.95   0
  -5 -14  -4    7.61    0.63   0
  -4 -16  -5    2.82    0.71   0
  -4  -7  -1   72.85    0.92   0
  -3 -15  -4   37.44    0.85   0
  -1  26  -1    3.73    0.32   0
   0  19   0    0.01    0.20   0
   0  25  -1    1.70    0.33   0
   1 -16  -5   80.30    0.63   0
   1  16   0  135.81    0.95   0
   4 -13  -5   20.64    0.29   0
   4  -3  -2  179.20    1.07   0
   4   7  -1   53.54    0.78   0
   4   8  -1    4.00    0.31   0
   4   9  -1    5.10    0.35   0
   4  10  -1   21.46    0.54   0
   4  11  -1   87.21    1.00   0
   4  12  -1   61.43    0.92   0
   4  22  -2    2.10    0.68   0
   5  17  -2    3.94    0.47   0
   6 -13  -7    0.33    0.32   0
   6  -9  -5    0.10    0.32   0
   6  -1  -3   23.45    0.64   0
   6  20  -3    1.86    0.79   0
   7 -11  -7   18.53    0.66   0
   7  -6  -5    2.55    0.46   0
   7  -2  -4   25.55    0.74   0
   7   7  -3   36.19    0.93   0
   7   8  -3    6.15    0.66   0
   8  -8  -7    5.04    0.54   0
   8  -2  -5  102.05    1.41   0
   8   6  -4    3.11    0.70   0
   8   8  -4    2.34    0.54   0
   8   9  -4   17.57    0.80   0
   8  11  -4    2.98    0.65   0
   8  12  -4    5.71    0.71   0
   9  10  -5    0.95    0.76   0
   9  11  -5    3.82    0.96   0
   9  12  -5    0.56    1.01   0
  -9  -1  -2   35.38    1.27   0
  -9  13  -1   82.84    1.50   0
  -8  -7  -3    1.60    0.87   0
  -8  -4  -2    5.93    0.83   0
  -7  -9  -3    0.26    0.81   0
  -5 -15  -5   55.70    1.24   0
  -5  -1   0   24.16    0.54   0
  -4 -10  -2    9.37    0.52   0
  -4  -2   0  111.83    0.96   0
  -3 -13  -3   49.29    0.79   0
  -2 -15  -4   36.67    0.73   0
  -2 -13  -3   27.94    0.58   0
  -1 -15  -4    6.40    0.37   0
  -1 -13  -3   31.71    0.51   0
   1  17   0   68.83    0.73   0
   1  24  -1    0.79    0.37   0
   2  22  -1    1.32    0.33   0
   3   0  -1    0.79    0.21   0
   3  19  -1  127.55    1.29   0
   3  25  -2   12.58    0.77   0
   5   1  -2  115.07    1.05   0
   5  19  -2    5.04    0.67   0
   6  -6  -4   31.91    0.60   0
   6  21  -3   -0.52    0.88   0
   7   5  -3    4.69    0.62   0
   7   6  -3    3.73    0.45   0
   7  13  -3    8.62    0.67   0
   7  14  -3   93.23    1.56   0
   8  -6  -6   18.59    0.67   0
   8   4  -4    1.98    0.55   0
   8   5  -4    4.22    0.57   0
   8  16  -4   10.37    1.04   0
   9   4  -5   71.37    1.47   0
   9   5  -5    9.17    0.76   0
   9   6  -5   53.95    1.31   0
   9  13  -5    0.34    0.82   0
   9  14  -5   16.47    1.03   0
  -9   0  -2   12.85    0.89   0
  -9   8  -1   14.59    0.82   0
  -9  11  -1    4.17    0.69   0
  -9  12  -1    5.09    0.66   0
  -7   5   0   63.77    0.99   0
  -7   6   0  115.70    1.33   0
  -7  14   0    3.87    0.46   0
  -5 -13  -4    0.64    0.64   0
  -5  -9  -2   22.39    0.65   0
  -5  20   0    9.71    0.31   0
  -4  21   0   17.12    0.26   0
  -3  -2   0    3.66    0.21   0
  -2  -7  -1  138.30    0.90   0
  -2  -2   0   96.21    0.63   0
   2  -3  -1   84.59    0.47   0
   2   8   0  212.14    1.11   0
   2   9   0    4.78    0.22   0
   2  10   0   32.99    0.48   0
   2  11   0   13.33    0.35   0
   3 -17  -7   12.50    0.21   0
   3  20  -1   38.85    0.84   0
   4   5  -1  387.43    1.83   0
   4  15  -1   26.15    0.66   0
   4  23  -2   21.78    0.82   0
   5 -15  -7   18.23    0.37   0
   5  -9  -4    0.60    0.26   0
   5   0  -2   87.30    0.94   0
   6  -2  -3    1.59    0.31   0
   6   9  -2   28.50    0.74   0
   6  10  -2    5.00    0.45   0
   6  11  -2    8.86    0.60   0
   6  12  -2   20.49    0.79   0
   7  -7  -5    5.62    0.49   0
   7  -3  -4   15.31    0.54   0
   7   4  -3  233.84    1.93   0
   7  15  -3   47.61    1.15   0
   8  -9  -7    0.28    0.54   0
   8   3  -4    4.37    0.53   0
   8  17  -4    9.63    0.89   0
   9  -2  -6    0.49    0.55   0
   9   3  -5   61.37    1.29   0
  10   5  -6    7.12    1.02   0
  10   6  -6    7.10    0.92   0
  -9  -3  -3    1.29    0.80   0
  -8  -8  -4   -0.50    0.79   0
  -8  -6  -3    9.04    0.81   0
  -8  -3  -2    0.32    0.58   0
  -8   2  -1    3.99    0.57   0
  -7  -8  -3    2.12    0.57   0
  -7   8   0   59.37    0.99   0
  -7  10   0   26.52    0.72   0
  -7  11   0   27.56    0.74   0
  -7  12   0    2.57    0.47   0
  -7  13   0   16.95    0.57   0
  -6 -13  -5   31.50    1.13   0
  -6  -7  -2   96.51    1.37   0
  -6   2   0   33.02    0.69   0
  -5 -14  -5   48.29    1.26   0
  -5 -11  -3   13.89    0.63   0
  -5  -5  -1  274.73    1.84   0
  -5   0   0    7.99    0.38   0
  -3 -10  -2   24.76    0.54   0
  -2 -16  -5    7.83    0.56   0
  -1 -10  -2   17.66    0.34   0
   0  20   0   26.36    0.44   0
   1 -18  -7    3.28    0.40   0
   1 -14  -4   16.12    0.27   0
   1  18   0    3.32    0.30   0
   2  13   0   11.04    0.35   0
   2  14   0  209.53    1.29   0
   2  23  -1   10.13    0.54   0
   4 -11  -4   38.42    0.41   0
   4   4  -1  375.55    1.77   0
   4  16  -1   40.51    0.79   0
   4  24  -2    0.18    0.68   0
   5  20  -2    5.94    0.59   0
   6 -12  -6    1.18    0.33   0
   6   6  -2   56.68    0.93   0
   6   7  -2   36.75    0.79   0
   6  13  -2   -0.63    0.43   0
   7   3  -3    6.78    0.51   0
   7  18  -3   63.87    1.49   0
   8   2  -4   43.72    1.02   0
   8  18  -4    7.63    0.89   0
   9  -3  -6    0.32    0.51   0
  10   3  -6   22.98    1.29   0
  -9  -2  -3   31.88    1.23   0
  -9   2  -2   13.13    0.90   0
  -9   3  -2    4.21    0.88   0
  -8  -7  -4   32.07    1.36   0
  -8  -5  -3   13.44    0.89   0
  -8   3  -1   48.95    1.07   0
  -8  17  -1   17.29    0.75   0
  -6 -11  -4    1.38    0.69   0
  -6  -9  -3   -0.01    0.65   0
  -6   3   0  177.21    1.45   0
  -6  17   0    7.83    0.37   0
  -5  -8  -2   -0.34    0.35   0
  -5   1   0   26.25    0.61   0
  -3 -12  -3  286.18    1.83   0
  -2 -17  -6    7.52    0.53   0
  -2 -10  -2    1.37    0.22   0
  -1 -16  -5    0.55    0.38   0
   0 -18  -7    2.61    0.47   0
   0 -16  -5   16.18    0.43   0
   0  26  -1    5.51    0.38   0
   1 -17  -6    8.00    0.35   0
   1   2   0  478.48    1.04   0
   1  25  -1    2.91    0.40   0
   2   6   0   19.74    0.35   0
   3  -1  -1   47.61    0.52   0
   3  21  -1   30.12    0.72   0
   4 -15  -6   60.19    0.34   0
   4  -4  -2  155.47    0.96   0
   4   3  -1   42.03    0.62   0
   4  17  -1   13.95    0.55   0
   5  -6  -3    8.38    0.35   0
   5  -1  -2  112.67    1.01   0
   5  21  -2    2.33    0.57   0
   6 -10  -5   25.76    0.56   0
   6  -7  -4    7.93    0.37   0
   6  -3  -3   21.47    0.54   0
   6   5  -2  149.96    1.42   0
   6  15  -2   17.80    0.76   0
   6  16  -2   19.45    0.86   0
   7 -10  -6    2.60    0.44   0
   7  -4  -4    4.21    0.39   0
   7   2  -3   97.00    1.23   0
   7  19  -3   19.18    1.19   0
   9   1  -5   47.59    1.11   0
  -9  -1  -3    5.50    0.86   0
  -9   5  -2    7.77    0.95   0
  -8  -4  -3   62.64    1.48   0
  -8  -1  -2    0.58    0.51   0
  -8   5  -1   28.03    0.84   0
  -8   6  -1    1.13    0.64   0
  -8  16  -1    0.14    0.49   0
  -7  -9  -4    4.05    0.73   0
  -7  -7  -3    7.07    0.69   0
  -7  -4  -2  121.20    1.57   0
  -7   0  -1   -0.57    0.41   0
  -6 -12  -5    0.08    0.70   0
  -6  -6  -2    5.27    0.59   0
  -6   4   0   24.40    0.61   0
  -5 -12  -4    0.04    0.50   0
  -5  -4  -1    0.39    0.43   0
  -4 -11  -3    0.67    0.48   0
  -4   0   0  307.52    1.55   0
  -3 -15  -5    6.21    0.61   0
  -3  -6  -1   40.01    0.58   0
  -1 -17  -6    3.35    0.48   0
   0 -17  -6    1.56    0.35   0
   2   5   0  352.88    1.31   0
   2  16   0    0.34    0.30   0
   2  24  -1    9.01    0.54   0
   3  22  -1    5.89    0.55   0
   4   2  -1   53.75    0.71   0
   4  18  -1    3.15    0.39   0
   4  25  -2   -0.47    0.67   0
   5  22  -2   29.82    1.02   0
   6   3  -2   56.55    0.95   0
   6  17  -2   45.78    1.06   0
   7  -8  -5   26.53    0.68   0
   7  20  -3   12.24    1.07   0
   8 -10  -7    7.15    0.60   0
   8  -5  -5    3.17    0.56   0
   8   0  -4    1.96    0.46   0
   9  -7  -7    4.71    0.79   0
   9   0  -5   -0.34    0.49   0
   9   8  -4   20.82    1.07   0
   9   9  -4   26.21    1.17   0
   9  10  -4    0.19    0.87   0
   9  11  -4    2.50    0.92   0
  10   1  -6    5.82    0.79   0
  -9   0  -3   -0.27    0.75   0
  -9   6  -2    0.15    0.68   0
  -9   7  -2   78.12    1.65   0
  -8  -6  -4    7.30    0.89   0
  -8   0  -2    5.09    0.62   0
  -8   8  -1   34.65    1.00   0
  -8   9  -1    5.43    0.69   0
  -8  12  -1   -0.93    0.64   0
  -8  13  -1   13.02    0.77   0
  -8  14  -1   69.57    1.22   0
  -7  -8  -4    0.74    0.87   0
  -7  -6  -3    3.83    0.81   0
  -7   1  -1  144.00    1.54   0
  -6 -10  -4    0.51    0.72   0
  -6  -8  -3    0.53    0.65   0
  -6  -2  -1   10.62    0.50   0
  -6   5   0   96.88    1.08   0
  -6   6   0   70.59    0.96   0
  -6  15   0   56.42    0.83   0
  -5 -13  -5    5.11    0.67   0
  -5  -7  -2    1.64    0.49   0
  -5   2   0    5.42    0.32   0
  -4  -5  -1  107.86    1.03   0
  -3  -9  -2  214.13    1.44   0
  -2  -6  -1  181.79    1.03   0
  -2  -1   0    6.34    0.20   0
  -2  22   0    2.80    0.09   0
  -1  -6  -1   69.33    0.52   0
   0 -12  -3    3.31    0.19   0
   0  21   0    0.27    0.21   0
   2 -15  -5    1.57    0.14   0
   4  19  -1    6.54    0.50   0
   5  -2  -2    5.05    0.38   0
   5   9  -1    2.81    0.46   0
   5  10  -1   12.19    0.50   0
   5  12  -1   24.12    0.72   0
   5  13  -1   14.96    0.64   0
   5  23  -2    6.24    0.78   0
   6 -14  -7   29.03    0.55   0
   6  -4  -3   19.72    0.59   0
   6   2  -2   42.04    0.82   0
   6  18  -2   26.05    0.89   0
   6  19  -2    1.87    0.73   0
   7  -5  -4    5.24    0.49   0
   7   0  -3    0.21    0.35   0
   8  -8  -6    1.60    0.40   0
   8  -1  -4   18.43    0.69   0
   8   7  -3    9.98    0.80   0
   8   8  -3   18.02    0.90   0
   8   9  -3   44.52    1.08   0
   8  10  -3   10.82    0.74   0
   8  11  -3   -0.03    0.56   0
   8  12  -3   12.41    0.79   0
   8  14  -3   33.38    1.22   0
   9  -1  -5   46.62    1.08   0
   9   6  -4    4.29    0.69   0
   9  14  -4   11.79    0.97   0
  10   0  -6    2.05    0.74   0
  10   7  -5   25.24    1.16   0
  10   8  -5    0.04    0.78   0
  10   9  -5    4.55    0.93   0
  -9   2  -3   31.41    1.34   0
  -9   8  -2    7.54    0.78   0
  -9  10  -2    5.19    0.76   0
  -9  11  -2    8.56    0.84   0
  -8  -5  -4    4.03    0.86   0
  -8  -3  -3    1.78    0.71   0
  -8  10  -1    0.40    0.49   0
  -8  11  -1   30.95    0.89   0
  -7  -9  -5    0.74    0.79   0
  -7   2  -1   28.33    0.77   0
  -7  19  -1   34.44    0.86   0
  -6 -11  -5   20.25    0.96   0
  -6  -5  -2  196.28    1.80   0
  -6  -1  -1   25.12    0.66   0
  -6   7   0    8.01    0.40   0
  -6   8   0    3.68    0.41   0
  -6  13   0   67.14    0.92   0
  -6  14   0   28.81    0.64   0
  -5  -3  -1   40.92    0.80   0
  -5   3   0    1.28    0.35   0
  -4   1   0  213.73    1.29   0
  -3 -13  -4    8.65    0.55   0
  -2 -15  -5    7.55    0.53   0
  -1 -14  -4    0.73    0.22   0
  -1 -12  -3   24.81    0.44   0
   0 -14  -4   -0.04    0.15   0
   1  20   0  108.62    0.94   0
   1  26  -1    1.92    0.42   0
   2   4   0   94.49    0.67   0
   4   1  -1  110.75    0.94   0
   4  20  -1    2.00    0.53   0
   5 -14  -6    8.67    0.27   0
   5   7  -1  152.70    1.35   0
   5  14  -1   46.37    0.90   0
   5  15  -1    0.63    0.53   0
   6  20  -2   69.07    1.42   0
   8   5  -3  197.67    2.01   0
   8  15  -3    0.02    0.68   0
  10   4  -5    5.18    0.95   0
  10   5  -5    1.74    0.71   0
  -9   4  -3   20.58    1.18   0
  -8  -2  -3    0.44    0.68   0
  -8   2  -2   65.57    1.28   0
  -7  -7  -4    6.15    0.76   0
  -7  -5  -3   20.13    0.84   0
  -7  -2  -2   -0.29    0.47   0
  -6  -9  -4    0.28    0.69   0
  -6  -7  -3   19.32    0.89   0
  -6  11   0   67.43    0.89   0
  -6  12   0   15.06    0.48   0
  -5 -12  -5   -0.65    0.72   0
  -5  -9  -3    2.28    0.43   0
  -4 -12  -4   10.49    0.55   0
  -4 -10  -3  186.80    1.63   0
  -4  -4  -1   21.93    0.57   0
  -4  20   0    7.70    0.25   0
  -3   0   0   21.58    0.38   0
  -2  -9  -2   10.33    0.32   0
   0  27  -1   24.77    0.57   0
   2  18   0   24.58    0.57   0
   2  25  -1   13.98    0.55   0
   3 -10  -3   -0.06    0.08   0
   3   9   0  180.87    1.24   0
   3  10   0   16.45    0.43   0
   3  11   0    3.38    0.29   0
   3  12   0   27.11    0.55   0
   3  13   0   83.66    0.95   0
   4  -5  -2   13.61    0.31   0
   5 -10  -4  170.52    1.03   0
   5  -7  -3    0.53    0.25   0
   5   5  -1    0.76    0.39   0
   5  24  -2    7.04    0.71   0
   6   1  -2    0.98    0.30   0
   6  21  -2   13.50    0.93   0
   7 -11  -6    0.39    0.40   0
   7   7  -2  128.92    1.57   0
   7   8  -2  101.87    1.36   0
   7  13  -2    0.45    0.52   0
   8  -6  -5    2.00    0.43   0
   8   4  -3    4.31    0.56   0
   8  17  -3   31.65    1.16   0
   8  18  -3    3.40    1.00   0
   9  -6  -6    0.65    0.64   0
   9  -3  -5   60.48    1.28   0
   9   3  -4    6.16    0.66   0
  10  -2  -6   13.10    0.86   0
  10   3  -5    6.37    0.76   0
  -9   5  -3   11.50    0.92   0
  -9   6  -3   29.74    1.27   0
  -8   3  -2   -0.29    0.54   0
  -7  -8  -5   -0.83    0.74   0
  -7  -4  -3    2.18    0.74   0
  -7  -1  -2   67.42    1.26   0
  -7   4  -1   46.18    0.94   0
  -7   5  -1   -0.25    0.51   0
  -7  17  -1   -0.30    0.56   0
  -6 -10  -5   14.19    0.88   0
  -6  -4  -2  322.74    2.27   0
  -5  -6  -2    8.63    0.49   0
  -5  -2  -1  216.67    1.60   0
  -4 -14  -6    0.80    0.58   0
  -4   2   0  113.16    0.95   0
  -3 -15  -6    0.51    0.52   0
  -3 -14  -5   33.76    0.83   0
  -1 -15  -5   33.65    0.70   0
  -1  -9  -2   31.02    0.43   0
   2   3   0   34.93    0.43   0
   3   7   0  247.55    1.38   0
   3   8   0  616.29    2.18   0
   3  14   0   49.39    0.73   0
   3  15   0   40.91    0.74   0
   3  24  -1   31.82    0.87   0
   5  -3  -2  230.12    1.38   0
   5   4  -1   14.90    0.55   0
   5  17  -1   -0.47    0.36   0
   5  18  -1   20.24    0.80   0
   6 -11  -5   12.75    0.43   0
   6  -5  -3  192.56    1.38   0
   6   0  -2  136.26    1.30   0
   6  22  -2    0.33    0.77   0
   7  -9  -5    0.42    0.30   0
   7  -6  -4   45.95    0.79   0
   7  -2  -3   95.83    1.15   0
   7   6  -2    5.98    0.51   0
   7  15  -2   19.83    0.86   0
   7  16  -2   17.04    0.95   0
   8  -9  -6    7.27    0.51   0
   8  -3  -4    3.44    0.46   0
   8   3  -3   98.87    1.41   0
   9   2  -4   24.28    0.88   0
  10  -3  -6   22.66    1.13   0
  10   2  -5   82.53    1.59   0
  -8   0  -3   -0.51    0.64   0
  -7  -7  -5    1.47    0.94   0
  -7  -6  -4    6.51    0.74   0
  -7   0  -2    8.46    0.74   0
  -6  -8  -4   44.25    1.19   0
  -6  -6  -3   38.85    1.04   0
  -6  -3  -2   13.13    0.69   0
  -6  21  -1    1.32    0.35   0
  -5 -12  -6    5.51    0.99   0
  -5 -11  -5    3.62    0.78   0
  -5 -10  -4    0.22    0.46   0
  -5  -8  -3   51.04    0.95   0
  -5   5   0   23.49    0.53   0
  -4  -7  -2   73.97    0.94   0
  -2 -13  -4    3.03    0.32   0
  -2 -11  -3   42.32    0.68   0
  -1 -16  -6    6.90    0.46   0
   0 -17  -7   15.85    0.63   0
   0  22   0   -0.00    0.23   0
   1 -15  -5   14.70    0.36   0
   1  27  -1    1.54    0.46   0
   2 -17  -7   21.85    0.48   0
   2  19   0    0.37    0.27   0
   2  26  -1    1.37    0.47   0
   3  16   0   56.62    0.86   0
   4   0  -1    0.01    0.19   0
   5  19  -1    3.94    0.64   0
   6 -13  -6    1.03    0.27   0
   7 -13  -7    6.52    0.44   0
   7   4  -2   22.20    0.79   0
   7   5  -2   59.37    1.03   0
   7  17  -2    6.47    0.72   0
   7  18  -2   34.08    1.18   0
   8  -7  -5    5.39    0.58   0
   8   2  -3  207.01    1.94   0
   9   1  -4    1.14    0.54   0
  10   1  -5   26.56    1.05   0
  -8   6  -2   19.84    0.83   0
  -8   7  -2   -0.15    0.64   0
  -8  15  -2    9.16    0.94   0
  -7  -5  -4   35.80    1.12   0
  -7   1  -2   66.26    1.25   0
  -7   7  -1   13.05    0.58   0
  -7   8  -1    0.28    0.39   0
  -7   9  -1    5.29    0.56   0
  -7  13  -1    9.61    0.62   0
  -7  14  -1    0.00    0.49   0
  -7  15  -1   -0.32    0.40   0
  -6  -9  -5    4.40    0.73   0
  -6   2  -1   11.09    0.59   0
  -6  20  -1   -0.19    0.44   0
  -5  -5  -2  154.23    1.47   0
  -5   6   0   22.81    0.51   0
  -4 -13  -6    0.42    0.77   0
  -4 -11  -4    0.41    0.41   0
  -4  -9  -3  223.47    1.72   0
  -4  -3  -1  360.03    1.83   0
  -3 -12  -4    0.10    0.34   0
  -3 -10  -3   10.14    0.54   0
  -3   1   0  102.46    0.76   0
  -3  21   0    0.25    0.10   0
  -2 -14  -5    1.34    0.45   0
  -2   0   0 1548.25    2.38   0
   0 -16  -6   13.10    0.53   0
   1 -17  -7   36.32    0.70   0
   2 -13  -4   25.21    0.23   0
   2  -8  -2    0.15    0.04   0
   3  -7  -2  158.12    0.70   0
   3  17   0    1.25    0.44   0
   3  25  -1    0.73    0.57   0
   4  23  -1    4.68    0.67   0
   5   3  -1   10.84    0.42   0
   5  20  -1    1.58    0.65   0
   6  -9  -4   10.43    0.41   0
   6  10  -1   45.11    0.99   0
   6  11  -1   98.56    1.36   0
   6  12  -1    0.17    0.56   0
   6  13  -1   66.51    1.21   0
   7  -3  -3    6.04    0.43   0
   7   3  -2   90.92    1.27   0
   7  19  -2   15.02    0.87   0
   8  -4  -4    2.01    0.41   0
   8   1  -3  110.96    1.43   0
   9   0  -4   13.24    0.71   0
   9   9  -3   27.02    1.16   0
   9  10  -3    9.75    0.97   0
   9  11  -3   27.57    1.09   0
   9  12  -3    9.24    0.82   0
   9  13  -3    2.66    0.96   0
   9  14  -3   -0.73    0.94   0
  10  -4  -6   16.31    0.86   0
  10   0  -5   -0.62    0.67   0
  10   7  -4    6.38    1.02   0
  10   8  -4    2.30    0.79   0
  10   9  -4    6.75    0.89   0
  10  10  -4    3.22    0.82   0
  -8  -1  -4   29.19    1.19   0
  -8  10  -2   14.98    0.78   0
  -8  11  -2    1.53    0.73   0
  -8  12  -2    0.39    0.56   0
  -8  14  -2    0.21    0.58   0
  -7  -6  -5    2.49    0.83   0
  -7  10  -1   36.83    0.85   0
  -7  11  -1   17.97    0.66   0
  -7  12  -1    4.11    0.47   0
  -6  -7  -4    0.33    0.54   0
  -6  -2  -2   67.66    1.08   0
  -6   3  -1   11.01    0.60   0
  -5 -11  -6    0.82    0.90   0
  -5  -7  -3  110.11    1.39   0
  -5   7   0   78.81    0.86   0
  -5  14   0   24.01    0.53   0
  -4  -6  -2  153.38    1.36   0
  -4  19   0    0.42    0.18   0
  -3  -4  -1   76.88    0.77   0
  -2  -8  -2  627.06    2.12   0
  -1 -11  -3  175.80    1.11   0
   1 -16  -6   15.82    0.45   0
   1  22   0   15.21    0.44   0
   2   2   0   97.47    0.66   0
   3   5   0  766.62    2.29   0
   3  18   0   13.53    0.57   0
   5  -4  -2   35.49    0.57   0
   5   2  -1    1.50    0.27   0
   5  21  -1   42.69    1.10   0
   6  -6  -3   15.60    0.45   0
   6   8  -1   34.06    0.78   0
   6   9  -1   34.87    0.80   0
   6  14  -1  164.68    1.73   0
   7   2  -2   58.18    1.07   0
   7  20  -2    2.64    0.72   0
   9  -5  -5    9.42    0.75   0
   9  16  -3   -0.62    0.82   0
  10   5  -4   46.48    1.28   0
  10   6  -4   68.41    1.52   0
  -8   0  -4   14.44    0.98   0
  -8   3  -3    1.35    0.67   0
  -8   4  -3   62.13    1.49   0
  -7  -5  -5    6.05    1.07   0
  -7  -4  -4   15.77    0.90   0
  -7  -1  -3    3.98    0.74   0
  -7   2  -2   -0.08    0.47   0
  -7   3  -2   28.81    0.95   0
  -6  -8  -5    8.60    0.76   0
  -6   4  -1  286.40    1.97   0
  -6  19  -1    3.12    0.47   0
  -5 -10  -5    9.89    0.69   0
  -5  -4  -2    1.59    0.36   0
  -5   0  -1    0.29    0.28   0
  -5   9   0   71.96    0.81   0
  -5  10   0    0.88    0.33   0
  -5  11   0    4.46    0.36   0
  -5  13   0   71.40    0.82   0
  -4 -10  -4    2.63    0.56   0
  -4  -2  -1   36.56    0.68   0
  -3  -7  -2   10.30    0.39   0
  -1 -16  -7    0.59    0.55   0
  -1  -5  -1    2.68    0.13   0
   2  21   0    2.52    0.37   0
   3  -3  -1   47.93    0.48   0
   3   4   0   79.39    0.77   0
   3  19   0   30.79    0.73   0
   3  26  -1    3.26    0.56   0
   4  -6  -2    3.03    0.20   0
   4   9   0    0.36    0.39   0
   4  10   0    7.63    0.37   0
   4  11   0   61.13    0.87   0
   4  12   0    6.83    0.40   0
   4  13   0   42.83    0.77   0
   4  14   0  363.99    2.13   0
   4  24  -1    1.78    0.50   0
   5  -8  -3    4.86    0.23   0
   6  -2  -2   41.05    0.72   0
   6   6  -1   12.17    0.51   0
   6  16  -1   48.48    1.05   0
   7 -12  -6   13.09    0.50   0
   7  -4  -3  233.08    1.75   0
   7  21  -2    1.95    0.75   0
   8 -12  -7   11.35    0.59   0
   8  -8  -5   28.34    0.73   0
   8  -5  -4    3.24    0.45   0
   8   8  -2    8.58    0.87   0
   8  10  -2    1.16    0.56   0
   8  11  -2   13.56    0.74   0
   8  12  -2   20.32    0.87   0
   8  13  -2   10.21    0.79   0
   8  15  -2    0.88    0.81   0
   9  -8  -6    0.73    0.50   0
   9  -2  -4   17.98    0.86   0
  10  -5  -6    7.83    0.74   0
  10  -2  -5   86.80    1.60   0
  10   3  -4   20.41    1.10   0
  -8   2  -4   18.36    1.22   0
  -8   5  -3   14.10    0.87   0
  -8   6  -3    9.48    0.94   0
  -7  -3  -4    0.80    0.67   0
  -7   4  -2  123.60    1.63   0
  -6  -8  -6    0.63    0.93   0
  -6  -7  -5    8.39    0.96   0
  -6  -4  -3   -0.13    0.49   0
  -6  -1  -2   -1.06    0.37   0
  -6   5  -1   34.34    0.80   0
  -6  18  -1    0.92    0.45   0
  -5  -6  -3   40.31    0.95   0
  -4 -12  -6    0.64    0.60   0
  -3   2   0    3.43    0.20   0
  -2 -15  -7   -0.83    0.55   0
  -2 -10  -3   43.68    0.68   0
  -1 -15  -6   18.30    0.68   0
  -1 -14  -5    0.53    0.36   0
  -1  23   0    0.62    0.13   0
   0 -11  -3   39.78    0.46   0
   0  23   0    0.44    0.21   0
   1 -11  -3   39.14    0.33   0
   4   8   0   12.34    0.44   0
   4  15   0   -0.14    0.33   0
   4  16   0    1.26    0.45   0
   5  22  -1    0.18    0.51   0
   6   5  -1   29.77    0.71   0
   6  18  -1   67.80    1.27   0
   7   1  -2    0.51    0.36   0
   8   6  -2  154.26    1.83   0
   8   7  -2   71.85    1.28   0
   8  16  -2    1.66    0.69   0
   8  17  -2    3.16    0.92   0
   9  -6  -5   54.30    1.15   0
   9   4  -3   29.49    0.98   0
  10  -6  -6    8.43    0.87   0
  10   2  -4    4.30    0.88   0
  -8   3  -4    1.77    0.99   0
  -8   7  -3    1.41    0.67   0
  -8   8  -3   -0.77    0.80   0
  -7  -4  -5    0.80    0.79   0
  -7  -2  -4   13.41    1.03   0
  -7   0  -3   -0.08    0.55   0
  -7   5  -2    2.96    0.66   0
  -6  -5  -4    6.94    0.81   0
  -6  -3  -3   52.82    1.15   0
  -6   0  -2   20.75    0.67   0
  -6  17  -1    3.75    0.46   0
  -5 -10  -6    4.46    0.76   0
  -5   1  -1    9.07    0.42   0
  -4   5   0   28.93    0.48   0
  -3 -13  -6   11.34    0.68   0
  -3  -3  -1  282.99    1.43   0
  -2 -13  -5    0.25    0.45   0
  -2  -4  -1  347.38    1.37   0
  -2   1   0    5.92    0.18   0
   0 -16  -7   -0.29    0.47   0
   0  -5  -1   79.01    0.36   0
   1 -13  -4   52.97    0.49   0
   1  23   0    0.64    0.32   0
   3   3   0  475.80    1.74   0
   4  -2  -1   52.73    0.64   0
   4   6   0   10.89    0.46   0
   5 -13  -5    0.36    0.17   0
   5 -11  -4   12.05    0.31   0
   5  -5  -2  506.21    1.98   0
   5  23  -1   39.78    1.03   0
   6 -12  -5   14.37    0.39   0
   6  -7  -3   50.06    0.74   0
   6  -3  -2   56.81    0.86   0
   6  20  -1   12.80    0.87   0
   7  -8  -4    1.76    0.33   0
   7  -5  -3    3.41    0.47   0
   7   0  -2  286.97    2.01   0
   8  -2  -3  193.31    1.77   0
   8   5  -2    8.23    0.63   0
   8  18  -2    3.52    0.81   0
   8  19  -2    0.06    0.94   0
   9  -3  -4    6.51    0.61   0
   9   2  -3   17.10    0.90   0
  10   1  -4   82.01    1.60   0
  -8   4  -4   41.55    1.28   0
  -8  11  -3    0.07    0.65   0
  -8  12  -3    0.83    0.70   0
  -7  -3  -5    0.68    0.81   0
  -7  -1  -4   12.81    1.02   0
  -7   1  -3    3.87    0.60   0
  -7   6  -2   73.30    1.23   0
  -7   7  -2  154.53    1.75   0
  -6  -7  -6    6.67    0.90   0
  -6  -6  -5    1.53    0.85   0
  -6   1  -2   -1.35    0.53   0
  -6   8  -1   27.08    0.72   0
  -6  16  -1    0.51    0.44   0
  -5  -5  -3   11.99    0.70   0
  -4 -11  -6   49.56    1.26   0
  -4  -1  -1    7.13    0.36   0
  -3 -13  -7    7.11    0.87   0
   5   0  -1    0.24    0.23   0
   5  24  -1   -0.34    0.75   0
   6 -10  -4   13.64    0.43   0
   6   3  -1   42.18    0.80   0
   7  10  -1   36.10    0.93   0
   7  12  -1   59.83    1.17   0
   7  13  -1   12.94    0.73   0
   7  14  -1   12.57    0.85   0
   8 -11  -6   20.65    0.68   0
   8  -9  -5   12.66    0.62   0
   9  -7  -5   12.02    0.74   0
  10   0  -4   26.55    1.13   0
  10  12  -3    0.65    0.84   0
  -8   5  -4    5.03    0.82   0
  -7  -2  -5   16.21    1.21   0
  -7   0  -4   18.16    1.08   0
  -7   2  -3    1.59    0.59   0
  -7   8  -2   22.12    0.76   0
  -7   9  -2   -0.36    0.62   0
  -7  10  -2   12.83    0.75   0
  -7  14  -2    3.15    0.65   0
  -7  16  -2    0.42    0.52   0
  -6  -4  -4    7.56    0.66   0
  -6  -2  -3   22.44    0.78   0
  -6  10  -1   29.08    0.77   0
  -6  11  -1   85.18    1.12   0
  -6  13  -1    0.20    0.45   0
  -6  14  -1    3.78    0.51   0
  -6  15  -1  120.30    1.27   0
  -5  -9  -6    1.91    0.73   0
  -5  -8  -5    5.89    0.67   0
  -5  21  -1   19.25    0.55   0
  -4   7   0   60.53    0.68   0
  -2 -14  -7   -0.31    0.69   0
  -2  -7  -2  314.79    1.48   0
  -1 -12  -4    7.31    0.39   0
   0 -15  -6    0.82    0.36   0
   0 -14  -5    0.15    0.22   0
   2  23   0    7.72    0.49   0
   5  10   0    1.03    0.46   0
   5  11   0    3.54    0.40   0
   5  14   0   24.29    0.78   0
   6 -15  -7   33.66    0.43   0
   6   2  -1   57.76    0.90   0
   6  22  -1    0.16    0.75   0
   7 -14  -7   31.38    0.59   0
   7 -11  -5    1.06    0.36   0
   7  -1  -2    1.69    0.38   0
   7   7  -1    1.50    0.63   0
   7  16  -1    9.86    0.73   0
   8  -3  -3   99.86    1.29   0
   9  -4  -4   -0.03    0.46   0
   9   0  -3   -0.35    0.70   0
   9  11  -2    3.07    0.89   0
   9  12  -2    2.64    0.94   0
   9  13  -2   83.98    1.77   0
  10   6  -3   -0.08    0.88   0
  10   7  -3    1.48    0.73   0
  -8   7  -4   31.04    1.17   0
  -8   8  -4   -0.26    0.75   0
  -7  -1  -5    1.77    1.08   0
  -7   3  -3    9.96    0.72   0
  -7   4  -3    2.47    0.74   0
  -7  11  -2   -0.17    0.50   0
  -7  12  -2   25.54    0.84   0
  -6  -6  -6   18.19    1.08   0
  -6  -5  -5   21.12    0.98   0
  -6  12  -1    4.65    0.40   0
  -5  -6  -4   94.37    1.44   0
  -5  -4  -3   60.34    1.09   0
  -5  -1  -2   22.41    0.70   0
  -5   3  -1   38.92    0.70   0
  -3 -11  -5  141.11    1.54   0
  -3  -2  -1   57.02    0.66   0
  -3  20   0   29.50    0.33   0
  -2 -11  -4    0.48    0.29   0
  -1 -14  -6    1.00    0.46   0
  -1 -10  -3   31.94    0.49   0
   0  24   0   61.55    0.61   0
   3  22   0   -0.01    0.34   0
   4   4   0  115.73    1.03   0
   4  20   0    7.42    0.50   0
   5  -9  -3    1.18    0.22   0
   5  -1  -1   33.35    0.60   0
   5   8   0    8.44    0.47   0
   5   9   0   70.89    1.00   0
   5  15   0  234.68    1.91   0
   5  16   0    4.05    0.55   0
   6  -4  -2    6.68    0.39   0
   7  -9  -4   19.79    0.59   0
   7  -2  -2   59.09    0.99   0
   7   6  -1    6.19    0.53   0
   7  18  -1   22.35    0.97   0
   7  19  -1    0.44    0.81   0
   8  -7  -4   62.83    0.99   0
   9  10  -2    4.37    0.74   0
   9  14  -2    6.23    0.88   0
   9  16  -2    7.28    1.09   0
  10  -5  -5    1.83    0.63   0
  10  -1  -4   79.95    1.48   0
  10   5  -3   -0.08    0.69   0
  -7   0  -5    0.41    1.00   0
  -7   2  -4   17.61    1.01   0
  -6  -5  -6   13.26    0.99   0
  -6  -4  -5    1.68    0.92   0
  -6  -3  -4    6.38    0.67   0
  -5  -8  -6    5.13    0.76   0
  -5   4  -1    0.50    0.28   0
  -5  20  -1   -0.37    0.36   0
  -4 -10  -6    7.16    0.73   0
  -4  -9  -5   10.25    0.71   0
  -4  -6  -3   75.59    1.03   0
  -4   9   0    0.66    0.26   0
  -3 -12  -7   16.00    0.95   0
  -3  -5  -2  107.43    1.02   0
  -3   4   0   79.20    0.65   0
  -2  -9  -3    6.84    0.33   0
  -1 -13  -5    7.16    0.39   0
   0  -8  -2    8.65    0.18   0
   1 -15  -6   -0.06    0.32   0
   2  24   0    0.94    0.40   0
   4  -7  -2   32.55    0.42   0
   4   3   0  509.33    2.09   0
   5  -6  -2  120.39    0.98   0
   5   7   0   79.43    1.03   0
   5  17   0    1.33    0.38   0
   5  18   0   67.46    1.19   0
   6 -14  -6   14.74    0.36   0
   6  -8  -3    0.69    0.31   0
   6   1  -1    8.96    0.44   0
   7 -13  -6   27.99    0.58   0
   7   5  -1  284.65    2.14   0
   7  20  -1    0.06    0.95   0
   8 -10  -5    0.99    0.44   0
   8  -4  -3    4.08    0.45   0
   9 -10  -6    5.04    0.51   0
   9  -8  -5   22.32    0.83   0
   9  -5  -4   48.61    1.05   0
   9   6  -2   45.01    1.16   0
   9   7  -2   40.22    1.12   0
  10  -2  -4    4.96    0.72   0
  10   3  -3    8.72    0.98   0
  11   2  -4    0.31    0.94   0
  -7   1  -5    5.14    1.05   0
  -7   7  -3    7.88    0.81   0
  -6  -2  -4   22.14    0.85   0
  -6   0  -3   -0.73    0.46   0
  -6   4  -2  316.48    2.21   0
  -6  20  -2    7.18    0.65   0
  -5  -7  -6    5.35    0.90   0
  -5  -5  -4  115.57    1.58   0
  -5   0  -2   62.00    0.94   0
  -5   5  -1  263.22    1.68   0
  -5  19  -1    5.67    0.46   0
  -4 -10  -7   10.03    0.89   0
  -4  -3  -2   70.77    0.91   0
  -4   1  -1    7.57    0.35   0
  -4  11   0   61.87    0.67   0
  -4  12   0    6.51    0.30   0
  -4  13   0   44.39    0.58   0
  -4  23  -1    0.33    0.32   0
  -2 -13  -7    0.50    0.68   0
  -2  -3  -1 1453.96    2.74   0
  -2   2   0   92.92    0.57   0
  -2  22   0    2.82    0.10   0
  -1  -4  -1    0.52    0.14   0
   0 -15  -7    9.73    0.60   0
   1  12   1  133.17    0.83   0
   2 -16  -7   10.09    0.42   0
   4  22   0    0.43    0.54   0
   6   0  -1    0.05    0.43   0
   8   0  -2   43.06    0.96   0
   8  10  -1  109.84    1.69   0
   8  11  -1    8.64    0.87   0
   8  12  -1   -0.38    0.76   0
   8  13  -1    4.31    0.83   0
   8  14  -1    2.06    0.79   0
   9  -2  -3   16.47    0.91   0
  10   2  -3    4.19    0.92   0
  11   1  -4   -0.88    0.96   0
  -7   2  -5   10.40    1.11   0
  -7   4  -4   14.33    1.00   0
  -7   8  -3    1.33    0.57   0
  -7   9  -3   -0.54    0.74   0
  -7  15  -3   24.10    1.04   0
  -7  16  -3    3.74    0.80   0
  -6  -4  -6    2.94    0.83   0
  -6  -3  -5   30.45    1.10   0
  -6  -1  -4    2.61    0.73   0
  -6   1  -3   47.47    1.04   0
  -6   5  -2  188.53    1.72   0
  -6  19  -2    9.47    0.67   0
  -5  -6  -5   -0.44    0.56   0
  -5   6  -1   12.27    0.45   0
  -4  -9  -6   37.54    1.06   0
  -4  -7  -4    0.24    0.38   0
  -4  -5  -3  111.08    1.26   0
  -3 -11  -6   -0.04    0.49   0
  -3  -7  -3   86.42    0.99   0
  -3  -1  -1    9.54    0.32   0
  -3   5   0  765.64    1.97   0
  -2 -10  -4   12.63    0.51   0
  -2  -6  -2   59.58    0.66   0
  -1 -14  -7    6.34    0.55   0
  -1  -7  -2   80.13    0.65   0
   0  11   1  389.47    1.03   0
   0  12   1   58.30    0.42   0
   0  13   1   19.44    0.27   0
   0  14   1    1.14    0.14   0
   1  10   1  118.76    0.75   0
   1  11   1  232.17    1.04   0
   1  14   1   18.09    0.36   0
   1  25   0    0.77    0.34   0
   2 -14  -5    0.15    0.17   0
   2   0   0 1613.32    2.46   0
   3 -16  -7   29.12    0.49   0
   3  24   0   36.04    0.82   0
   5  20   0    9.77    0.74   0
   6  -5  -2  146.10    1.22   0
   6  10   0   28.50    0.83   0
   6  11   0   66.46    1.10   0
   6  12   0   17.08    0.70   0
   7  -7  -3   36.74    0.78   0
   8   8  -1    1.45    0.58   0
   8   9  -1   30.52    0.98   0
   8  16  -1    1.65    0.68   0
   8  17  -1    1.90    0.93   0
   9  -6  -4    4.39    0.56   0
   9   3  -2   -0.93    0.77   0
  10   1  -3    0.96    0.84   0
  11   0  -4    7.65    1.06   0
  -7   3  -5    1.88    1.00   0
  -7   5  -4   38.37    1.14   0
  -7  10  -3    9.28    0.66   0
  -7  12  -3    0.17    0.57   0
  -7  13  -3   11.56    0.78   0
  -7  14  -3   14.96    0.81   0
  -6  -3  -6    0.93    0.78   0
  -6  -2  -5   15.26    0.88   0
  -6   2  -3   21.69    0.77   0
  -6   7  -2   98.88    1.31   0
  -6  18  -2   14.14    0.73   0
  -5  -6  -6   38.61    1.30   0
  -5   1  -2   22.39    0.63   0
  -5   7  -1   33.24    0.65   0
  -5  18  -1    7.70    0.39   0
  -4  -9  -7    7.24    0.81   0
  -4  -2  -2  143.47    1.26   0
  -4   2  -1   32.38    0.59   0
  -3 -11  -7   -0.62    0.63   0
  -3  19   0   29.15    0.36   0
  -2 -11  -5   97.78    1.21   0
  -1 -11  -4   12.65    0.38   0
   0 -14  -6    0.81    0.37   0
   0 -13  -5    0.10    0.32   0
   0 -10  -3    9.81    0.27   0
   0  10   1  355.59    0.94   0
   1   9   1  122.42    0.74   0
   1  15   1    0.09    0.16   0
   2 -15  -6   -0.65    0.25   0
   2  11   1   62.01    0.68   0
   2  12   1   45.04    0.59   0
   2  13   1    2.07    0.22   0
   2  14   1   76.04    0.81   0
   2  25   0   10.53    0.51   0
   3 -14  -5   -0.01    0.10   0
   4  23   0    2.07    0.48   0
   6 -11  -4    1.78    0.29   0
   6  -1  -1    8.18    0.48   0
   6   8   0    3.68    0.44   0
   6   9   0   18.17    0.63   0
   6  16   0   33.71    0.92   0
   6  17   0    6.97    0.74   0
   7   2  -1  380.26    2.40   0
   8  -1  -2  117.75    1.44   0
   8   6  -1    0.27    0.67   0
   8   7  -1   25.22    0.83   0
   8  18  -1    1.06    0.73   0
   9 -11  -6   10.84    0.66   0
   9  -9  -5    5.73    0.63   0
   9   2  -2    7.33    0.86   0
  10  -7  -5   24.86    1.00   0
  10  -4  -4   43.77    1.24   0
  10   0  -3   -0.51    0.77   0
  10   9  -2   -0.17    0.95   0
  10  10  -2   -0.07    0.82   0
  -7   4  -5    0.57    0.80   0
  -7   7  -4    5.18    0.87   0
  -6  -2  -6    0.11    1.02   0
  -6  -1  -5   13.28    1.02   0
  -6   0  -4   46.20    1.13   0
  -6   3  -3   53.50    1.08   0
  -6   8  -2   42.47    0.89   0
  -6   9  -2   39.50    0.93   0
  -6  16  -2    2.74    0.60   0
  -6  17  -2   15.75    0.66   0
  -5  -5  -5    0.46    0.59   0
  -5   8  -1   14.46    0.47   0
  -5   9  -1   34.90    0.71   0
  -5  16  -1  124.57    1.21   0
  -5  17  -1   14.31    0.47   0
  -4  -8  -6    6.06    0.83   0
  -4  -6  -4   15.10    0.59   0
  -4  -4  -3  216.51    1.72   0
  -3 -10  -6    0.97    0.69   0
  -3  -8  -4   56.85    0.95   0
  -3  -4  -2   41.62    0.64   0
  -3   6   0  135.33    0.84   0
  -3  25  -1    5.93    0.30   0
  -2 -12  -7   97.47    1.53   0
  -1 -13  -6   25.46    0.69   0
  -1 -12  -5  141.26    1.28   0
  -1  24   0    5.64    0.13   0
   0  15   1   20.28    0.28   0
   0  25   0    0.33    0.19   0
   2  -5  -1   19.99    0.21   0
   2   9   1  268.35    1.33   0
   3   0   0   25.22    0.44   0
   3  25   0    2.14    0.52   0
   4 -15  -6   58.05    0.33   0
   4  -4  -1  360.23    1.50   0
   4  24   0   17.34    0.78   0
   5  -3  -1   10.88    0.38   0
   5   3   0    1.31    0.31   0
   5  22   0    8.65    0.75   0
   6 -13  -5    0.88    0.24   0
   6   7   0    7.05    0.49   0
   6  18   0   28.73    0.90   0
   6  19   0   10.95    0.82   0
   7 -12  -5    0.99    0.27   0
   7  -4  -2   22.30    0.62   0
   7   1  -1  129.07    1.42   0
   8 -11  -5   17.07    0.62   0
   8  -6  -3   -0.89    0.48   0
   8  -2  -2   16.16    0.76   0
   8   5  -1    1.91    0.51   0
   9   1  -2    6.76    0.78   0
  11  -1  -4   -0.84    0.72   0
  -7   5  -5    5.81    0.86   0
  -7   6  -5    2.44    0.98   0
  -7   8  -4    0.55    0.63   0
  -7  10  -4    2.09    0.87   0
  -7  11  -4    2.37    0.87   0
  -7  12  -4   14.26    1.07   0
  -7  13  -4   17.35    1.10   0
  -6  -1  -6    0.74    1.03   0
  -6   1  -4    2.89    0.62   0
  -6   4  -3   -0.44    0.48   0
  -6  10  -2   16.58    0.62   0
  -6  11  -2    0.51    0.40   0
  -6  12  -2   36.54    0.83   0
  -6  13  -2   74.04    1.20   0
  -6  14  -2   21.24    0.71   0
  -6  15  -2   39.55    0.88   0
  -5  -5  -7   -0.40    1.12   0
  -5  -5  -6   -0.78    0.68   0
  -5  -4  -5   -1.00    0.79   0
  -5  -3  -4   19.69    0.75   0
  -5  -1  -3   86.77    1.20   0
  -5  12  -1  306.97    1.85   0
  -5  13  -1  158.11    1.35   0
  -5  14  -1   55.10    0.87   0
  -5  15  -1    0.65    0.30   0
  -4  -8  -7   -0.21    0.73   0
  -4  -7  -5   -0.43    0.49   0
  -4   3  -1  352.37    1.76   0
  -3 -10  -7    1.51    0.78   0
  -3  -9  -5   49.50    0.95   0
  -3   0  -1    0.69    0.20   0
  -2  -2  -1    3.06    0.23   0
  -1 -13  -7   11.05    0.74   0
   0   9   1   75.87    0.42   0
   0  16   1   81.97    0.55   0
   1 -15  -7    5.80    0.42   0
   1 -12  -4    4.68    0.22   0
   1   8   1  188.72    0.89   0
   1  17   1   39.04    0.51   0
   2   8   1  178.53    1.07   0
   2  17   1  420.85    1.91   0
   3 -15  -6    0.15    0.18   0
   3  10   1   15.04    0.48   0
   3  11   1   69.71    0.82   0
   3  13   1   65.73    0.83   0
   3  15   1    4.61    0.42   0
   4   1   0  218.78    1.33   0
   5 -12  -4   17.95    0.31   0
   5  23   0    0.21    0.69   0
   6  -6  -2   57.59    0.78   0
   6  -2  -1   70.09    0.96   0
   6  20   0    3.06    0.76   0
   7  12   0    1.85    0.70   0
   8   4  -1    0.88    0.50   0
   9  10  -1   17.35    1.07   0
   9  12  -1    0.10    0.89   0
   9  13  -1   30.15    1.33   0
   9  14  -1   63.68    1.66   0
   9  15  -1   18.78    1.20   0
  10   5  -2    2.78    0.88   0
  11  -2  -4    0.53    0.76   0
  11   3  -3    0.13    0.96   0
  -7   7  -5    0.77    0.76   0
  -7   8  -5    0.31    0.94   0
  -7   9  -5    0.52    0.98   0
  -6   0  -6    0.00    1.01   0
  -6   0  -5    0.19    0.67   0
  -6   2  -4   18.83    0.84   0
  -6   5  -3    0.66    0.50   0
  -5  -4  -6   12.02    1.02   0
  -5  -2  -4   -0.37    0.63   0
  -5   0  -3   -0.06    0.37   0
  -5  22  -2    4.98    0.47   0
  -4  -7  -6   -0.98    0.70   0
  -4  -5  -4  128.15    1.49   0
  -4   4  -1   23.46    0.55   0
  -3   7   0  251.68    1.13   0
  -3  18   0   12.88    0.29   0
  -2  -9  -4  469.51    2.26   0
  -2  -5  -2  324.45    1.50   0
   0 -14  -8    1.39    0.68   0
   1 -15  -8    3.12    0.57   0
   1  18   1   54.78    0.64   0
   1  26   0    0.18    0.28   0
   2  18   1  117.08    1.07   0
   2  26   0   -0.21    0.38   0
   3   9   1    3.95    0.30   0
   3  16   1   30.33    0.62   0
   3  26   0    3.68    0.53   0
   4  -8  -2   36.41    0.44   0
   4  25   0    2.29    0.63   0
   5 -10  -3   11.54    0.32   0
   5   2   0    5.09    0.35   0
   6  21   0    1.70    0.61   0
   7  -8  -3    6.45    0.38   0
   7   0  -1    0.18    0.37   0
   7   9   0   20.36    0.78   0
   7  11   0   29.02    0.90   0
   7  14   0    3.35    0.59   0
   7  15   0   22.76    0.89   0
   7  16   0    0.78    0.53   0
   7  17   0   -0.21    0.78   0
   8  -3  -2   57.85    1.06   0
   8   3  -1    2.01    0.51   0
   9 -10  -5    0.18    0.53   0
   9   0  -2  162.55    1.85   0
   9   9  -1    0.81    0.66   0
  10  -8  -5    0.78    0.54   0
  10  -2  -3    4.50    0.80   0
  11  -3  -4    3.47    0.94   0
  -6   1  -6    2.81    1.02   0
  -6   1  -5   11.05    0.84   0
  -6   3  -4    5.67    0.66   0
  -6   6  -3   34.10    0.95   0
  -6  19  -3   12.19    0.87   0
  -5  -4  -7    2.32    0.85   0
  -5  -3  -5   19.90    0.84   0
  -5   4  -2    1.66    0.36   0
  -5  21  -2   22.26    0.78   0
  -4  -7  -7    6.66    0.85   0
  -4  -3  -3   57.99    0.92   0
  -4   0  -2  108.12    1.13   0
  -3  -9  -6    2.29    0.53   0
  -3  -8  -5   47.74    1.00   0
  -3  -7  -4    1.68    0.36   0
  -3  -3  -2  324.69    1.67   0
  -2  -7  -3   23.26    0.53   0
  -1 -12  -6    1.83    0.49   0
  -1 -10  -4   55.37    0.74   0
   0  17   1   10.50    0.23   0
   1 -14  -6   32.43    0.62   0
   1   7   1   48.82    0.45   0
   2  -1   0    5.84    0.19   0
   2   7   1  137.60    0.91   0
   2  19   1   19.15    0.52   0
   4   0   0  289.79    1.52   0
   4  10   1  229.72    1.64   0
   4  11   1   57.82    0.85   0
   4  12   1   48.31    0.81   0
   5  -4  -1   14.07    0.46   0
   5  24   0    1.78    0.61   0
   6  22   0    6.79    0.70   0
   7  -1  -1  134.18    1.45   0
   7   7   0   14.38    0.79   0
   7   8   0   58.24    1.11   0
   7  18   0   42.72    1.17   0
   8 -13  -6   33.28    0.70   0
   8  -7  -3   11.52    0.62   0
   8   2  -1   34.26    0.92   0
   9  -8  -4   20.77    0.79   0
   9  -5  -3    2.80    0.55   0
   9  -1  -2    5.99    0.60   0
   9   6  -1    2.87    0.82   0
   9   7  -1   22.14    0.93   0
  10   3  -2    1.40    0.69   0
  11   1  -3   11.58    0.95   0
  -6   2  -6    0.44    1.00   0
  -6   2  -5   17.56    0.92   0
  -6   9  -3    0.32    0.60   0
  -5  -3  -7   42.77    1.51   0
  -5  -3  -6   -0.41    0.66   0
  -5  -2  -5   13.43    0.91   0
  -5  -1  -4  174.94    1.83   0
  -5   1  -3   88.86    1.22   0
  -5   5  -2  154.38    1.42   0
  -4  -6  -6   64.90    1.42   0
  -3  -9  -7   12.31    0.82   0
  -3  -5  -3  102.42    1.08   0
  -3   1  -1    9.14    0.30   0
  -3   8   0  594.03    1.69   0
  -3  17   0    1.02    0.19   0
  -1 -11  -5   48.60    0.83   0
  -1  -3  -1 1145.61    1.95   0
   0 -13  -6   17.39    0.58   0
   0 -11  -4    8.25    0.29   0
   0   8   1  629.88    1.15   0
   1 -13  -5    0.53    0.27   0
   1  19   1  377.18    1.56   0
   2 -15  -7   68.49    0.88   0
   2   6   1  186.54    1.05   0
   3  -1   0  102.10    0.77   0
   3   7   1    1.17    0.22   0
   3  19   1    8.72    0.52   0
   4  -5  -1  379.30    1.52   0
   4   9   1   76.52    0.96   0
   4  16   1    9.82    0.49   0
   4  17   1   22.09    0.72   0
   5   1   0   25.17    0.57   0
   6  -3  -1   41.64    0.74   0
   7 -14  -6   18.83    0.43   0
   7 -11  -4    5.15    0.38   0
   7  20   0    8.13    0.94   0
   8  -4  -2    9.47    0.62   0
   8   1  -1  220.12    2.01   0
  10   2  -2    4.31    0.71   0
  11   0  -3   -0.68    0.73   0
  -6   3  -6   -0.40    1.10   0
  -6   3  -5   21.69    0.95   0
  -6   4  -5    2.94    0.88   0
  -6   5  -4    8.20    0.72   0
  -6   6  -4  130.46    1.79   0
  -6  11  -3    0.47    0.60   0
  -6  12  -3    0.88    0.63   0
  -6  13  -3    0.46    0.72   0
  -6  14  -3   39.66    1.08   0
  -6  15  -3    0.10    0.53   0
  -6  16  -3   -0.01    0.52   0
  -5  -2  -7    5.16    1.09   0
  -5  -2  -6    0.67    0.86   0
  -5   0  -4    6.44    0.74   0
  -5   2  -3   32.83    0.81   0
  -4  -6  -7    1.23    0.75   0
  -4  -5  -5   51.61    1.10   0
  -4  -2  -3   21.51    0.61   0
  -4   1  -2    2.44    0.31   0
  -4   6  -1   29.15    0.58   0
  -4  20  -1   10.28    0.44   0
  -3   9   0  180.05    0.95   0
  -3  24  -1   10.45    0.37   0
  -1 -12  -8    0.52    0.75   0
   0 -12  -5    7.23    0.33   0
   0  -7  -2  174.47    0.76   0
   0  18   1    9.48    0.23   0
   1 -10  -3   74.90    0.49   0
   1   6   1   71.94    0.54   0
   2  20   1   17.09    0.51   0
   3   6   1   37.15    0.59   0
   3  20   1    0.09    0.41   0
   4   7   1   72.70    0.94   0
   4  18   1    8.67    0.51   0
   5  11   1   64.35    1.08   0
   5  12   1  308.56    2.16   0
   5  13   1  155.50    1.55   0
   6  -7  -2   37.40    0.63   0
   7  -9  -3   32.97    0.69   0
   7  -6  -2    6.28    0.48   0
   7  -2  -1  358.12    2.23   0
   7   5   0   64.33    1.11   0
   8 -12  -5   57.93    0.88   0
   8 -10  -4   -0.28    0.33   0
   8  12   0    1.61    0.62   0
   8  13   0    0.47    0.61   0
   8  15   0    4.62    0.74   0
   8  16   0    0.68    0.96   0
   9  -6  -3    0.32    0.63   0
   9  -2  -2    5.41    0.57   0
   9   4  -1    3.00    0.65   0
  10  -7  -4    7.03    0.82   0
  10  -4  -3    2.86    0.76   0
  10   1  -2   15.65    0.91   0
  10  10  -1  122.44    2.19   0
  11  -1  -3   13.24    1.20   0
  11   5  -2    1.98    1.06   0
  -6   4  -6    4.35    1.05   0
  -6   5  -5   18.12    1.08   0
  -5  -1  -5   18.41    0.85   0
  -5   3  -3   16.27    0.72   0
  -5   7  -2    2.09    0.35   0
  -5  18  -2   16.15    0.65   0
  -5  19  -2   40.63    0.83   0
  -4  -5  -7    5.27    1.02   0
  -4  -5  -6   10.60    0.75   0
  -4  -3  -4    9.90    0.65   0
  -4  19  -1    0.89    0.31   0
  -3  -7  -5   37.14    0.85   0
  -3  -6  -4   12.47    0.52   0
  -2 -10  -8    0.43    0.68   0
  -2 -10  -7    4.63    0.60   0
  -2  -9  -5  279.03    1.93   0
  -2  -8  -4  549.52    2.42   0
  -2  -4  -2  243.74    1.30   0
  -2  -1  -1   15.46    0.31   0
   0 -13  -8    2.88    0.73   0
   0 -13  -7    1.48    0.41   0
   0  -9  -3  612.83    1.75   0
   0  26   0   -0.24    0.19   0
   1 -14  -7   11.12    0.58   0
   1  -1   0    8.91    0.13   0
   1  20   1   59.95    0.68   0
   1  27   0   18.05    0.47   0
   2 -15  -8    0.90    0.48   0
   2   5   1   48.71    0.56   0
   4  19   1    0.94    0.39   0
   4  20   1   10.08    0.62   0
   5   0   0   10.43    0.42   0
   5   9   1   35.20    0.76   0
   5  10   1  107.70    1.25   0
   5  16   1  120.36    1.45   0
   5  17   1   13.67    0.76   0
   6 -12  -4  191.43    1.11   0
   6 -10  -3   17.97    0.47   0
   6   1   0   11.58    0.59   0
   7 -13  -5    1.54    0.30   0
   7   4   0   82.10    1.21   0
   8   8   0   10.09    0.72   0
   8   9   0   33.72    1.02   0
   8  18   0   56.30    1.56   0
   9  -3  -2   -1.12    0.69   0
   9   3  -1    5.85    0.69   0
  10   0  -2    0.53    0.68   0
  10   7  -1   11.21    1.06   0
  10   8  -1    7.64    0.92   0
  10   9  -1    9.80    0.97   0
  11   4  -2    0.36    1.03   0
  -6   5  -6   12.70    0.99   0
  -6   6  -6   14.40    1.17   0
  -6   6  -5    0.64    0.66   0
  -6   7  -5    9.21    0.99   0
  -6   9  -4    0.81    0.53   0
  -6  16  -4    3.74    0.83   0
  -5  -1  -7    3.61    0.87   0
  -5  -1  -6    1.59    0.68   0
  -5   0  -5   -0.36    0.55   0
  -5   1  -4  171.79    1.82   0
  -5   4  -3   65.11    1.13   0
  -5   8  -2   -0.24    0.33   0
  -5  17  -2   39.68    0.87   0
  -4  -4  -5   12.49    0.71   0
  -4  -1  -3   44.64    0.83   0
  -4   2  -2  141.22    1.25   0
  -4   7  -1   71.38    0.81   0
  -4  18  -1    8.43    0.41   0
  -3  -4  -3    2.63    0.32   0
  -2  -6  -3   12.54    0.40   0
  -1 -11  -6    1.12    0.38   0
   0  -4  -1  282.73    0.68   0
   1 -14  -8    2.39    0.48   0
   2 -14  -6   24.43    0.49   0
   2 -12  -4   13.51    0.24   0
   3   5   1  432.84    1.83   0
   4   6   1   30.17    0.61   0
   5   8   1   15.53    0.54   0
   5  19   1    7.29    0.67   0
   7  -3  -1   13.94    0.62   0
   7   3   0    0.36    0.41   0
   8  -1  -1  215.71    1.96   0
   8   7   0   14.89    0.76   0
   9  -7  -3   13.56    0.75   0
   9   2  -1    0.41    0.57   0
  10  -5  -3    0.48    0.80   0
  10  -1  -2   15.93    0.97   0
  10   6  -1    1.13    0.71   0
  11  -2  -3    1.73    0.75   0
  11   3  -2    5.66    0.87   0
  -6   7  -6    5.69    0.89   0
  -6   8  -6    2.25    1.05   0
  -6   9  -5    5.00    0.88   0
  -6  11  -4    0.98    0.54   0
  -6  12  -4   36.32    1.08   0
  -6  14  -4    1.20    0.60   0
  -6  15  -4    0.42    0.64   0
  -5   0  -7   -0.61    0.82   0
  -5   0  -6   12.81    0.88   0
  -5   1  -5   21.62    1.02   0
  -5   2  -4    2.50    0.52   0
  -5   5  -3   10.91    0.65   0
  -5  11  -2    0.80    0.36   0
  -5  12  -2    2.66    0.51   0
  -5  14  -2    0.42    0.48   0
  -5  15  -2   21.30    0.70   0
  -5  21  -3   16.24    0.83   0
  -4  -4  -7   21.03    1.01   0
  -4  -4  -6   76.13    1.42   0
  -4  -2  -4   95.30    1.33   0
  -4   8  -1   10.68    0.38   0
  -4  17  -1   23.34    0.55   0
  -3  -7  -7    7.62    0.77   0
  -3  -5  -4   45.54    0.88   0
  -3  -1  -2  667.79    2.40   0
  -3  12   0   28.76    0.39   0
  -2  -9  -8    5.45    0.92   0
  -2  -9  -7    0.80    0.70   0
  -2  -9  -6   42.26    0.92   0
  -1 -11  -8    0.04    0.60   0
  -1 -10  -5    0.19    0.38   0
  -1  -9  -4    2.14    0.25   0
   0  19   1   18.58    0.28   0
   1  21   1   34.77    0.53   0
   2  22   1    3.06    0.38   0
   3 -15  -7    1.78    0.31   0
   3  -2   0    3.88    0.20   0
   3  22   1   -0.14    0.42   0
   4   5   1  108.47    1.07   0
   5  20   1    1.12    0.69   0
   6   0   0   76.90    1.07   0
   6   9   1    1.94    0.56   0
   6  10   1   28.83    0.82   0
   6  11   1   86.07    1.29   0
   6  13   1    0.65    0.48   0
   6  14   1    3.41    0.53   0
   6  17   1    3.62    0.74   0
   7  -7  -2  126.73    1.28   0
   7   2   0  264.64    2.06   0
   8   5   0   18.73    0.80   0
   9  -4  -2   20.90    0.86   0
   9   1  -1   15.57    0.81   0
   9  13   0    2.58    0.98   0
   9  15   0   -1.27    0.95   0
  10   4  -1    9.79    1.01   0
  11  -3  -3   -0.46    0.91   0
  -6  11  -5   19.86    1.02   0
  -6  13  -5   30.17    1.28   0
  -5   1  -7    0.41    0.85   0
  -5   1  -6    2.61    0.71   0
  -5   2  -5   11.03    0.90   0
  -5   3  -4   19.66    0.76   0
  -5  20  -3    1.56    0.67   0
  -4  -3  -7   10.48    1.03   0
  -4  -3  -6   13.12    0.94   0
  -4  -3  -5   44.63    1.03   0
  -4   0  -3   -0.29    0.31   0
  -4   3  -2   71.67    0.91   0
  -3  -6  -8   21.86    1.27   0
  -3  -3  -3    8.65    0.41   0
  -3   3  -1  286.00    1.39   0
  -2  -8  -5   56.52    0.94   0
  -2   5   0  345.74    1.06   0
   0   7   1   58.35    0.34   0
   1 -13  -6   41.94    0.72   0
   1   5   1    2.34    0.13   0
   2 -13  -5   13.85    0.32   0
   2   4   1  339.76    1.36   0
   4 -11  -3   11.77    0.21   0
   4  -6  -1   -0.12    0.22   0
   5 -14  -5  222.08    0.55   0
   5   5   1  275.03    1.88   0
   6  -8  -2    1.22    0.28   0
   6  -5  -1   28.98    0.68   0
   6   8   1   27.90    0.77   0
   7  -4  -1   37.79    0.85   0
   7   1   0   25.73    0.83   0
   8 -14  -6   10.76    0.49   0
   8 -11  -4    3.35    0.44   0
   8  -9  -3   42.36    0.88   0
   8  -6  -2  143.29    1.50   0
   8  -2  -1   35.07    0.88   0
   8   4   0  117.69    1.60   0
   9 -10  -4   -0.21    0.56   0
   9   0  -1   -0.34    0.53   0
   9   9   0    0.58    0.68   0
   9  10   0    2.07    0.74   0
  10  -6  -3   -0.80    0.71   0
  10  -2  -2    5.85    0.69   0
  11   1  -2    3.08    0.82   0
  -5   2  -7    0.59    0.84   0
  -5   2  -6    0.82    0.70   0
  -5   4  -4  180.13    1.85   0
  -5   7  -3  112.06    1.34   0
  -5  19  -3    0.45    0.68   0
  -4  -2  -5   12.22    0.81   0
  -4  -1  -4    1.91    0.43   0
  -4   4  -2    4.56    0.36   0
  -4  11  -1   58.23    0.75   0
  -4  12  -1   50.66    0.70   0
  -4  13  -1    0.59    0.33   0
  -4  15  -1    8.93    0.36   0
  -3  -6  -6   71.15    1.27   0
  -2  -8  -8    0.95    0.87   0
  -2   0  -1    0.76    0.15   0
  -2  26  -1   -0.01    0.25   0
  -1 -10  -6   37.93    0.87   0
  -1  -7  -3  111.43    0.89   0
  -1  -5  -2  166.82    0.92   0
   0 -12  -8   26.85    0.87   0
   0 -12  -7   32.15    0.79   0
   0 -11  -5   23.40    0.52   0
   0 -10  -4    2.30    0.22   0
   1  22   1   16.78    0.42   0
   2 -14  -7   24.74    0.63   0
   2  23   1   24.99    0.60   0
   3 -15  -8   10.46    0.55   0
   3  23   1   20.52    0.61   0
   4  23   1    0.59    0.59   0
   5 -11  -3    3.37    0.22   0
   5  22   1    1.79    0.67   0
   6  -1   0   10.80    0.49   0
   6   7   1   71.40    1.13   0
   7 -12  -4   27.47    0.56   0
   7 -10  -3  121.31    1.12   0
   7  13   1    8.97    0.69   0
   7  14   1   -0.37    0.55   0
   7  15   1   -1.14    0.75   0
   7  16   1   10.50    0.91   0
   8   3   0   14.33    0.72   0
   9  -8  -3    3.64    0.60   0
   9  -5  -2   38.63    1.03   0
   9   6   0    0.95    0.85   0
  10  -9  -4    5.67    0.75   0
  11  -4  -3   -0.88    0.71   0
  11   0  -2   16.95    1.02   0
  -5   3  -7   41.43    1.41   0
  -5   3  -6    0.80    0.69   0
  -5   3  -5   19.22    0.85   0
  -5   4  -5    0.77    0.76   0
  -5   5  -4  118.54    1.53   0
  -5   9  -3    2.46    0.54   0
  -5  17  -3    0.85    0.58   0
  -4  -2  -7    1.57    0.73   0
  -4  -2  -6   65.17    1.32   0
  -3  -5  -8    0.63    0.76   0
  -3  -5  -5    3.44    0.46   0
  -3  -4  -4    0.50    0.35   0
  -3   0  -2    3.86    0.30   0
  -3   4  -1   74.30    0.72   0
  -2  -8  -7    1.36    0.54   0
  -1 -10  -8    2.74    0.61   0
  -1 -10  -7  248.02    2.17   0
  -1  -2  -1 2786.35    3.01   0
   1 -13  -8    7.54    0.56   0
   1 -13  -7    1.39    0.38   0
   1 -12  -5    7.10    0.29   0
   2 -14  -8    1.03    0.50   0
   4  -9  -2    1.30    0.13   0
   4   3   1  349.89    1.84   0
   5  -9  -2  182.18    1.09   0
   5  -6  -1    1.90    0.25   0
   5  23   1   90.54    1.47   0
   7  -8  -2  101.94    1.15   0
   7   0   0   23.96    0.71   0
   7  18   1    1.34    0.86   0
   8 -13  -5   -0.34    0.36   0
   8   2   0   25.24    0.83   0
  10   1  -1   19.13    1.16   0
  11  -5  -3    1.53    0.86   0
  11  -1  -2    6.47    1.05   0
  -5   4  -7    2.35    0.91   0
  -5   4  -6   16.37    1.01   0
  -5   5  -7   -0.29    1.04   0
  -5   5  -5   -1.62    0.79   0
  -5   6  -4   93.86    1.40   0
  -5  10  -3    9.21    0.53   0
  -5  11  -3   14.50    0.68   0
  -5  12  -3    7.38    0.65   0
  -5  14  -3    2.12    0.61   0
  -5  15  -3   31.49    0.92   0
  -4  -1  -7   -1.22    0.91   0
  -4  -1  -6    3.90    0.77   0
  -4  -1  -5   82.70    1.34   0
  -4   0  -4   59.13    1.04   0
  -4   2  -3   20.74    0.60   0
  -4  21  -2    2.33    0.46   0
  -3  -5  -6   86.20    1.39   0
  -3  -4  -8   32.46    1.37   0
  -3  -2  -3   31.74    0.64   0
  -2  -7  -5   67.30    1.02   0
  -1  -9  -5    5.97    0.38   0
  -1  -8  -4   30.74    0.59   0
   1   4   1    0.67    0.15   0
   4  -3   0  496.31    1.92   0
   4  24   1    5.99    0.52   0
   5   3   1   40.65    0.75   0
   6 -14  -5   19.84    0.32   0
   6 -11  -3   81.46    0.80   0
   6  -2   0   32.31    0.76   0
   6   4   1  282.17    2.09   0
   7  -5  -1  282.94    1.94   0
   8  -4  -1    1.51    0.51   0
   9   4   0    0.38    0.62   0
  10  -7  -3    0.76    0.59   0
  10  -4  -2    2.27    0.62   0
  10   0  -1   -0.40    0.81   0
  10  10   0    6.47    0.96   0
  11  -2  -2    7.50    1.09   0
  -5   5  -6    0.54    0.69   0
  -5   6  -7    2.16    0.92   0
  -5   6  -6   35.64    1.29   0
  -5   6  -5    0.58    0.57   0
  -5   7  -4    9.49    0.62   0
  -5   8  -4   67.80    1.29   0
  -5  18  -4    1.30    0.73   0
  -4   0  -7    0.02    0.92   0
  -4   0  -5   -0.67    0.64   0
  -4   1  -4    0.69    0.51   0
  -4  20  -2   10.16    0.60   0
  -3  -4  -7   18.41    1.05   0
  -3  -4  -5  103.58    1.35   0
  -3  -3  -4    5.49    0.44   0
  -3   1  -2  664.00    2.39   0
  -3   5  -1  426.32    1.70   0
  -2  -7  -6   21.00    0.81   0
   0 -11  -8   20.26    0.81   0
   0 -11  -7   46.13    1.01   0
   0 -11  -6    2.50    0.36   0
   0  -8  -3  521.88    1.63   0
   1  23   1    0.52    0.25   0
   2  24   1    3.00    0.37   0
   3 -14  -6    2.49    0.24   0
   3  -3   0  492.15    1.61   0
   3   2   1   58.21    0.67   0
   4 -15  -7    1.45    0.26   0
   4   2   1   38.84    0.66   0
   6  -9  -2   33.27    0.62   0
   7   6   1   31.94    0.91   0
   8  10   1    0.37    0.80   0
   8  11   1   30.58    1.08   0
   8  13   1   11.86    0.85   0
   8  14   1   70.97    1.50   0
   8  15   1    3.71    0.82   0
   8  16   1    0.18    0.80   0
   9 -11  -4    3.30    0.55   0
   9  -9  -3   27.52    0.86   0
   9   3   0    6.03    0.66   0
  10   7   0    5.79    0.91   0
  -5   7  -6    6.42    0.84   0
  -5   7  -5   27.49    0.96   0
  -5   8  -6    5.17    0.92   0
  -5   9  -4    1.97    0.54   0
  -5  10  -4    0.18    0.62   0
  -5  11  -4   14.67    0.80   0
  -4   0  -6   29.35    1.01   0
  -4   1  -7    0.69    0.91   0
  -4   7  -2   66.86    0.89   0
  -4  19  -2    6.04    0.50   0
  -3  -3  -8    6.12    0.86   0
  -3  -1  -3  179.18    1.42   0
  -2  -6  -8   32.26    1.24   0
  -2  -2  -2   11.05    0.33   0
  -2  20   0   33.34    0.35   0
  -1  -9  -7  170.88    1.81   0
  -1  -9  -6   52.39    0.93   0
   1 -12  -8    1.12    0.59   0
   2  -6  -1   44.79    0.28   0
   4 -15  -8    7.92    0.49   0
   5   2   1  224.91    1.64   0
   6  -3   0  183.55    1.54   0
   6   3   1   10.52    0.52   0
   7 -11  -3    0.84    0.35   0
   7  -2   0  259.44    2.02   0
   7   5   1   -0.15    0.48   0
   8   7   1    2.24    0.77   0
   9  -3  -1    5.33    0.59   0
  10  -5  -2    2.27    0.60   0
  10   5   0   17.86    1.22   0
  10   6   0   -0.67    0.76   0
  11  -3  -2    6.84    0.87   0
  11   2  -1    0.73    0.84   0
  -5   9  -6    1.67    0.78   0
  -5   9  -5    5.98    0.66   0
  -5  10  -6    5.10    0.94   0
  -5  10  -5    9.51    0.88   0
  -5  11  -5    3.48    0.80   0
  -5  12  -4   -0.20    0.49   0
  -5  13  -4    0.65    0.55   0
  -5  14  -4    5.94    0.62   0
  -5  15  -4   39.88    1.03   0
  -5  16  -5   28.15    1.18   0
  -4   1  -6    2.45    0.61   0
  -4   1  -5   87.60    1.38   0
  -4   2  -4   94.16    1.28   0
  -4   4  -3  222.54    1.72   0
  -4   9  -2   64.07    0.91   0
  -4  22  -3    4.29    0.66   0
  -3  -3  -7    2.23    0.66   0
  -3  -3  -5   10.46    0.58   0
  -3  -2  -8   34.31    1.36   0
  -3  -2  -4   48.69    0.87   0
  -3   2  -2    3.25    0.38   0
  -3   6  -1   37.02    0.52   0
  -2  -6  -7   -0.48    0.77   0
  -2  -6  -5    9.28    0.49   0
  -2  -5  -4   23.01    0.57   0
  -1  -8  -5   88.61    1.08   0
  -1  -6  -3   14.07    0.35   0
  -1  24   0    5.84    0.13   0
   0 -10  -5    3.95    0.30   0
   0  -9  -4   83.62    0.81   0
   0  -6  -2  216.09    0.84   0
   0  21   1    0.29    0.13   0
   2   2   1    3.15    0.19   0
   2  25   1    3.72    0.42   0
   3  12   2  161.88    1.33   0
   3  13   2    6.61    0.46   0
   3  14   2  102.89    1.11   0
   4  11   2   72.72    1.04   0
   4  12   2  236.42    1.78   0
   5 -13  -4   30.94    0.30   0
   5   1   1   10.19    0.54   0
   6 -13  -4   96.23    0.72   0
   6   2   1   10.48    0.51   0
   7 -14  -5   24.06    0.44   0
   7  -9  -2    0.96    0.41   0
   7  -6  -1    6.65    0.43   0
   7   4   1   47.55    1.02   0
   8  -5  -1    1.80    0.41   0
   8   6   1    1.04    0.74   0
   9 -13  -5    0.48    0.47   0
   9  -7  -2   43.30    0.99   0
   9  -4  -1    4.76    0.68   0
   9   1   0    0.58    0.58   0
   9  12   1    5.32    1.02   0
   9  13   1   81.36    1.93   0
  10  -2  -1    3.13    0.81   0
  10   4   0    1.09    0.75   0
  11   1  -1    3.17    0.82   0
  -5  12  -5   -0.71    0.61   0
  -5  15  -5   56.93    1.34   0
  -4   2  -7    0.09    0.76   0
  -4   2  -6   58.75    1.26   0
  -4   2  -5   12.23    0.68   0
  -4   3  -7    8.23    1.05   0
  -4   3  -4   10.63    0.58   0
  -4  10  -2    8.73    0.42   0
  -4  16  -2   39.16    0.79   0
  -4  21  -3   -0.68    0.56   0
  -3   0  -3    0.43    0.28   0
  -3  24  -2   17.30    0.60   0
  -2  -5  -8   60.35    1.52   0
  -2   7   0  129.39    0.66   0
  -2  25  -1    3.41    0.28   0
  -1  -8  -8    6.25    0.70   0
  -1  -8  -7   33.93    1.00   0
  -1  -7  -4  218.63    1.43   0
  -1  -4  -2   45.65    0.49   0
   0 -10  -8    1.25    0.59   0
   0 -10  -6    5.43    0.47   0
   1  -9  -3  146.11    0.71   0
   2 -13  -7   -0.37    0.42   0
   2  -3   0   37.01    0.38   0
   3 -14  -8   15.31    0.61   0
   3 -14  -7   14.50    0.48   0
   3  11   2    0.13    0.27   0
   3  17   2   33.78    0.74   0
   4  -4   0  112.71    0.92   0
   4   9   2   64.98    0.96   0
   4  17   2    0.72    0.39   0
   5  -4   0   67.28    0.82   0
   5  10   2    0.93    0.49   0
   5  11   2    0.44    0.38   0
   5  13   2    0.76    0.39   0
   5  14   2   -0.24    0.37   0
   5  15   2   18.06    0.67   0
   5  16   2   46.39    1.05   0
   5  17   2   42.07    1.03   0
   6  -7  -1   57.28    0.80   0
   7 -15  -6   18.61    0.32   0
   7   3   1   11.01    0.60   0
   9 -10  -3    9.53    0.68   0
   9   0   0   13.14    0.96   0
   9   9   1   19.02    1.17   0
   9  10   1   20.70    1.06   0
   9  11   1    3.61    0.82   0
  10  -6  -2    6.70    0.69   0
  10   3   0    3.02    0.81   0
  11  -4  -2   -0.53    0.70   0
  11   0  -1    0.56    0.78   0
  -4   3  -6   17.81    0.86   0
  -4   3  -5   46.83    1.08   0
  -4   4  -7   23.69    1.20   0
  -4   4  -4  232.96    1.94   0
  -4  13  -2   55.10    0.84   0
  -4  14  -2   12.03    0.49   0
  -4  15  -2  155.09    1.38   0
  -4  20  -3   25.06    0.84   0
  -3  -2  -7    2.97    0.64   0
  -3  -2  -6   20.84    0.82   0
  -3  -2  -5   -0.24    0.40   0
  -3  -1  -8   33.45    1.24   0
  -3  -1  -4  189.90    1.63   0
  -3   3  -2  332.24    1.73   0
  -3   7  -1    1.12    0.19   0
  -3  19  -1    8.93    0.38   0
  -2  -5  -5    0.81    0.49   0
  -2  -3  -3  210.38    1.38   0
  -2  -1  -2   71.57    0.72   0
  -2   2  -1    3.41    0.23   0
  -1  -8  -6   60.60    0.99   0
   0 -10  -7   63.75    1.06   0
   1  24   1   -0.09    0.24   0
   2  13   2   64.93    0.74   0
   2  14   2   16.32    0.41   0
   2  15   2   68.16    0.81   0
   2  16   2   10.77    0.42   0
   3 -13  -5    3.52    0.20   0
   3   9   2  212.14    1.44   0
   3  18   2    6.32    0.48   0
   4   0   1    0.59    0.24   0
   4   8   2    1.94    0.42   0
   4  18   2    4.94    0.46   0
   4  19   2    6.46    0.60   0
   5   0   1    0.03    0.42   0
   6  -4   0   23.66    0.61   0
   6  11   2    0.70    0.62   0
   6  13   2   72.66    1.27   0
   6  16   2    1.96    0.74   0
   7  -7  -1    1.75    0.46   0
   7   2   1   29.83    0.86   0
   8 -11  -3    0.62    0.41   0
   8  -6  -1   -0.38    0.37   0
   8   4   1   80.08    1.38   0
   9 -12  -4    0.67    0.52   0
   9  -8  -2   -0.13    0.63   0
   9   7   1    4.12    0.76   0
  10 -11  -4    2.56    0.55   0
  10  -9  -3   19.86    0.81   0
  11  -5  -2    0.74    0.98   0
  11  -1  -1    2.49    1.00   0
  -4   4  -6   81.14    1.46   0
  -4   4  -5   11.74    0.71   0
  -4   5  -7    2.93    0.97   0
  -4   7  -3   73.76    1.03   0
  -4  19  -3   16.78    0.74   0
  -3  -1  -7    1.22    0.68   0
  -3  -1  -5   48.49    1.04   0
  -3   0  -8    0.87    0.80   0
  -3   1  -3  178.27    1.41   0
  -3   8  -1  126.20    0.94   0
  -2  -5  -6    6.33    0.55   0
  -2  -4  -8   14.71    0.96   0
  -2  -4  -4    0.16    0.30   0
  -2  19   0    0.57    0.16   0
  -1  -7  -8   11.12    0.80   0
  -1  -1  -1  181.57    0.78   0
   0  -9  -8   12.74    0.83   0
   1 -11  -8   16.86    0.80   0
   1 -10  -4    1.82    0.22   0
   2 -12  -5   30.26    0.48   0
   2 -10  -3    0.28    0.08   0
   2  10   2    1.29    0.29   0
   2  17   2    2.05    0.35   0
   2  26   1   -0.02    0.39   0
   3  -4   0   79.09    0.65   0
   3   0   1   -0.53    0.25   0
   3   8   2    1.40    0.27   0
   5 -15  -7   18.68    0.38   0
   5 -10  -2   14.65    0.35   0
   5   7   2    2.24    0.52   0
   6   0   1    0.61    0.47   0
   6   9   2   41.62    0.97   0
   6  10   2   16.26    0.72   0
   6  17   2   15.63    0.79   0
   6  18   2   15.16    0.90   0
   7  13   2   43.29    1.25   0
   8 -14  -5   49.73    0.72   0
   8  -3   0   13.60    0.75   0
   8   3   1   46.00    1.10   0
   9  -1   0    1.21    0.55   0
   9   6   1    0.41    0.69   0
  10  -7  -2   26.61    0.95   0
  10   1   0   13.31    0.96   0
  11  -2  -1    0.17    0.95   0
  -4   5  -6   10.07    0.80   0
  -4   5  -5   42.13    1.04   0
  -4   6  -7    1.02    0.78   0
  -4   7  -7    6.90    1.03   0
  -4   8  -3    7.36    0.45   0
  -4   9  -3  225.90    1.79   0
  -4  18  -3   13.84    0.70   0
  -4  21  -4    8.18    0.71   0
  -3  -1  -6   29.47    0.94   0
  -3   0  -7    1.47    0.78   0
  -3   0  -4    1.00    0.38   0
  -3   1  -8   36.05    1.28   0
  -3  18  -1   64.26    0.76   0
  -3  23  -2    5.42    0.41   0
  -2  -4  -7    6.07    0.78   0
  -2  -3  -8    6.57    0.97   0
  -1  -7  -6  199.63    1.78   0
  -1  -7  -5   63.79    0.91   0
  -1  -5  -3   83.56    0.80   0
   0  -9  -5    1.54    0.28   0
   1 -11  -7    0.45    0.47   0
   1 -11  -6    3.20    0.41   0
   2   9   2   10.58    0.35   0
   2  18   2  142.44    1.15   0
   3  20   2    0.86    0.41   0
   4   6   2  148.21    1.33   0
   4  21   2    3.02    0.60   0
   5  -8  -1   18.93    0.45   0
   5  -5   0   24.83    0.59   0
   5  21   2   24.64    0.99   0
   6 -12  -3    0.18    0.25   0
   6   8   2   44.42    0.95   0
   6  19   2    8.89    0.74   0
   6  20   2    6.13    0.87   0
   7 -10  -2   12.59    0.54   0
   7  -4   0   82.02    1.13   0
   7   9   2    0.10    0.72   0
   7  10   2   12.14    0.73   0
   7  11   2    0.05    0.57   0
   7  12   2   25.13    0.93   0
   7  15   2   17.80    0.90   0
   7  16   2    1.22    0.66   0
   7  17   2    0.14    0.82   0
   8 -13  -4    8.73    0.48   0
   8   2   1    4.23    0.61   0
   9  -2   0   15.92    0.88   0
  10 -10  -3    3.56    0.74   0
  10   0   0    4.77    0.92   0
  -4   6  -6   60.38    1.32   0
  -4   6  -5   48.68    1.07   0
  -4   7  -6   -0.19    0.78   0
  -4   8  -7    0.20    0.77   0
  -4   9  -7    8.11    1.14   0
  -4  10  -3  184.54    1.61   0
  -4  11  -3    0.23    0.47   0
  -4  12  -3  151.11    1.53   0
  -4  14  -3   31.86    0.82   0
  -4  15  -3   18.94    0.73   0
  -4  16  -3    8.29    0.61   0
  -4  17  -3   27.69    0.76   0
  -3   0  -6    6.67    0.65   0
  -3   0  -5    0.11    0.42   0
  -3   1  -7   -0.10    0.80   0
  -3   2  -8   33.37    1.27   0
  -3   2  -3   31.20    0.65   0
  -3  16  -1   29.83    0.55   0
  -3  17  -1    7.56    0.31   0
  -3  22  -2    1.37    0.41   0
  -2  -3  -4  256.84    1.76   0
  -2  -2  -3    1.14    0.27   0
  -2   0  -2  398.94    1.67   0
  -2  18   0   25.70    0.35   0
  -2  24  -1    4.26    0.31   0
  -1  -6  -8   -0.05    0.60   0
  -1  -6  -4    0.09    0.25   0
   0  -9  -7   11.48    0.61   0
   0  -8  -4   39.06    0.60   0
   0  -7  -3   41.21    0.48   0
   2 -11  -4   26.96    0.34   0
   2   8   2  647.90    2.17   0
   2  19   2    0.10    0.33   0
   3   6   2  116.85    1.05   0
   3  21   2   41.75    0.82   0
   4 -10  -2   27.56    0.33   0
   4  -5   0   29.91    0.49   0
   4   5   2    1.93    0.44   0
   4  22   2    1.77    0.54   0
   5 -12  -3   40.24    0.42   0
   5  22   2    5.04    0.73   0
   6  -8  -1   33.62    0.62   0
   6  -5   0   93.62    1.08   0
   6  -1   1   24.86    0.68   0
   6   6   2    5.37    0.52   0
   7 -12  -3   24.94    0.56   0
   7   8   2   21.14    0.85   0
   8  -4   0  121.46    1.56   0
   8   1   1   11.14    0.73   0
   8  13   2   40.69    1.37   0
   8  14   2   -0.12    0.90   0
   8  15   2    9.02    1.07   0
   9 -11  -3   26.52    0.76   0
   9  -9  -2   50.31    1.08   0
   9   3   1   -0.74    0.65   0
  10  -8  -2   20.31    1.00   0
  10  -5  -1   17.10    0.98   0
  11  -3  -1    2.22    0.84   0
  -4   7  -5   -0.43    0.49   0
  -4   8  -6    6.43    0.73   0
  -4   8  -5    2.19    0.56   0
  -4   9  -4   10.93    0.61   0
  -4  10  -7    7.76    0.89   0
  -4  13  -3    7.42    0.48   0
  -4  17  -4    0.75    0.63   0
  -4  18  -4    9.81    0.66   0
  -3   1  -6   34.77    1.12   0
  -3   1  -5   41.58    0.99   0
  -3   1  -4  198.92    1.66   0
  -3   3  -8    1.91    0.85   0
  -3   5  -2  107.50    1.00   0
  -3  11  -1   71.42    0.73   0
  -3  12  -1   20.75    0.46   0
  -3  13  -1   72.53    0.78   0
  -3  14  -1   11.26    0.40   0
  -3  15  -1    4.87    0.33   0
  -2  -3  -7   40.00    1.08   0
  -2  -2  -8   -0.12    0.68   0
  -2   3  -1 1491.10    2.71   0
  -1  -3  -2   35.85    0.44   0
   0  -8  -8    1.45    0.54   0
   0  -7  -9    0.39    0.85   0
   0   5   1   83.20    0.38   0
   0  22   1    6.90    0.16   0
   1 -10  -8   19.20    0.81   0
   1  13   2  156.63    0.95   0
   1  14   2   26.57    0.43   0
   1  25   1    7.33    0.30   0
   2 -12  -7   14.58    0.57   0
   2 -12  -6    0.36    0.31   0
   2  20   2   12.50    0.45   0
   3 -13  -8    0.38    0.45   0
   4 -14  -8   16.65    0.61   0
   4 -14  -6    3.08    0.22   0
   5   4   2    1.25    0.49   0
   7   7   2  149.24    1.80   0
   8 -12  -3   11.72    0.53   0
   8   0   1    0.04    0.67   0
   8   9   2    8.87    0.94   0
   8  10   2   13.98    0.89   0
   8  11   2    1.89    0.75   0
   9   2   1   16.18    0.87   0
  10   5   1    0.31    0.84   0
  -4   9  -5    9.07    0.67   0
  -4  10  -6    5.65    0.77   0
  -4  10  -5    0.24    0.52   0
  -4  10  -4    3.41    0.46   0
  -4  11  -5    4.21    0.79   0
  -4  11  -4   -0.14    0.40   0
  -4  12  -5   20.31    0.93   0
  -4  12  -4    8.81    0.59   0
  -4  13  -6    0.84    0.87   0
  -4  13  -4   12.41    0.73   0
  -4  14  -6    1.11    0.92   0
  -4  14  -4   84.63    1.35   0
  -4  15  -6    0.53    0.89   0
  -4  15  -4    5.06    0.57   0
  -4  18  -5    0.84    0.64   0
  -3   2  -7    2.69    0.65   0
  -3   2  -4   47.35    0.88   0
  -3   4  -8   31.15    1.24   0
  -3   5  -8    1.01    1.06   0
  -3   6  -2  122.36    1.08   0
  -2  -3  -6    2.38    0.48   0
  -2  -1  -8    4.21    0.99   0
  -2  17   0  128.02    0.71   0
  -1  -6  -5   21.79    0.59   0
  -1  -5  -8    2.40    0.62   0
   1 -10  -5  178.69    1.23   0
   1   2   1 2651.41    2.93   0
   1  11   2   11.64    0.32   0
   1  12   2   77.07    0.66   0
   1  15   2   12.95    0.30   0
   1  16   2   49.84    0.57   0
   2   0   1    0.15    0.20   0
   2   7   2  319.76    1.50   0
   3 -13  -7    0.17    0.37   0
   3 -13  -6   25.52    0.49   0
   3  -1   1   10.30    0.32   0
   3   5   2  107.29    1.00   0
   3  22   2    1.32    0.35   0
   4 -14  -7   13.65    0.43   0
   4   4   2    4.74    0.36   0
   4  23   2   12.05    0.60   0
   5  -2   1  228.68    1.60   0
   6   4   2  335.58    2.35   0
   7   5   2    2.90    0.54   0
   8   8   2   16.52    0.88   0
   9  -7  -1   23.45    0.83   0
   9  -4   0   -0.29    0.69   0
   9   1   1   95.27    1.72   0
  10  -6  -1    0.25    0.77   0
  10  -2   0    1.64    0.67   0
  10   4   1    1.41    0.81   0
  -4  13  -5    0.52    0.57   0
  -4  14  -5    8.43    0.72   0
  -3   2  -6   18.74    0.80   0
  -3   2  -5    1.31    0.47   0
  -3   3  -7    1.48    0.68   0
  -3   4  -3    3.03    0.33   0
  -3   6  -8   19.77    1.30   0
  -3  20  -2    0.38    0.43   0
  -3  23  -3    3.73    0.58   0
  -2  -2  -7    3.00    0.61   0
  -2  -1  -3  240.38    1.49   0
  -2   1  -2   87.76    0.82   0
  -1  -4  -3    8.69    0.35   0
  -1  -3  -9    0.99    0.82   0
   0  -8  -7   12.69    0.63   0
   0  -8  -6   91.04    1.16   0
   0  -6  -9   -0.49    0.86   0
   0  -5  -2   10.05    0.22   0
   1 -10  -7  100.92    1.23   0
   1 -10  -6    1.98    0.41   0
   1  17   2   75.66    0.70   0
   2   6   2   59.19    0.66   0
   3  -5   0  765.52    1.95   0
   3  23   2    4.98    0.49   0
   4   3   2   73.33    0.97   0
   5  -6   0   23.63    0.52   0
   5   3   2    5.29    0.43   0
   6 -11  -2    8.73    0.37   0
   6  -6   0   64.47    0.89   0
   6   3   2   12.17    0.59   0
   8  -1   1   10.93    0.71   0
   8   6   2   21.81    0.95   0
   9 -10  -2    3.55    0.58   0
   9   0   1    0.36    0.83   0
   9  10   2    4.97    0.91   0
   9  11   2    9.58    0.97   0
  10 -11  -3    2.94    0.58   0
  10  -9  -2   -0.45    0.54   0
  10   2   1    3.89    1.00   0
  10   3   1   17.65    1.06   0
  -3   3  -6    8.11    0.65   0
  -3   3  -4    5.15    0.43   0
  -3   5  -7   19.28    1.11   0
  -3   5  -3  106.15    1.15   0
  -3   7  -8   64.28    1.64   0
  -3  19  -2   20.75    0.60   0
  -3  22  -3   -0.30    0.57   0
  -2  -2  -6    3.98    0.53   0
  -2   0  -8   61.53    1.47   0
  -2   4  -1  329.85    1.29   0
  -2  16   0    0.11    0.14   0
  -1  -2  -9   24.53    1.32   0
   1   9   2   30.98    0.44   0
   2 -10  -9    0.96    0.78   0
   5  -3   1   38.49    0.75   0
   5   2   2   49.84    0.93   0
   6  -3   1   11.01    0.50   0
   7 -11  -2   24.18    0.56   0
   7  -9  -1   32.35    0.74   0
   7   3   2   28.12    0.87   0
   8  -2   1    4.55    0.72   0
   8   5   2   -0.22    0.62   0
   9 -12  -3    9.34    0.53   0
   9  -5   0   19.34    0.90   0
   9   7   2   75.92    1.76   0
   9   8   2    6.32    0.88   0
  10  -7  -1   10.25    0.89   0
  10   1   1    3.92    1.01   0
  -3   4  -6   58.31    1.21   0
  -3   6  -7    2.77    0.73   0
  -3  18  -2    6.41    0.47   0
  -3  21  -3    1.00    0.53   0
  -2  -1  -6    1.31    0.62   0
  -2   0  -7   -0.49    0.70   0
  -2   0  -3    0.19    0.33   0
  -2   1  -8    4.31    0.75   0
  -2  25  -2    6.20    0.49   0
  -1  -4  -7   51.49    1.18   0
  -1  -3  -8    1.36    0.83   0
  -1   0  -1    0.35    0.11   0
   0  -7  -7   39.57    0.97   0
   0  -7  -4    4.79    0.31   0
   2 -11  -7  126.93    1.31   0
   2   5   2  321.47    1.49   0
   3   3   2  315.09    1.66   0
   3  24   2   16.61    0.64   0
   4   2   2  152.45    1.30   0
   5 -11  -2   46.24    0.53   0
   5  -9  -1    2.96    0.23   0
   7 -14  -4   19.64    0.42   0
   7  -3   1   10.37    0.61   0
   8 -14  -4    8.47    0.42   0
   8 -11  -2   13.93    0.54   0
   8  -9  -1   34.63    0.88   0
   8  -6   0   22.92    0.76   0
   8   3   2   -0.05    0.77   0
   9  -1   1   86.59    1.53   0
   9   6   2    1.14    0.77   0
  10  -4   0    1.26    0.70   0
  -3   5  -6   86.86    1.42   0
  -3   5  -5    3.10    0.60   0
  -3   5  -4   45.60    0.85   0
  -3   6  -3   56.96    0.85   0
  -3   8  -7   18.37    0.95   0
  -3  16  -2   10.57    0.48   0
  -3  17  -2   32.53    0.69   0
  -3  20  -3    9.52    0.61   0
  -3  22  -4    4.21    0.63   0
  -2  -1  -5   74.47    1.09   0
  -2   2  -8   -0.40    0.72   0
  -2   2  -2   11.28    0.33   0
  -2   5  -1   48.27    0.52   0
  -1  -2  -2  317.54    1.28   0
  -1  -1  -9    5.00    0.88   0
  -1  23   0    0.43    0.15   0
   0  -7  -6   92.25    1.18   0
   0  -6  -8   83.61    1.38   0
   0  -6  -3  353.82    1.38   0
   1  -9  -7   34.63    0.84   0
   1  -8  -3  311.98    1.07   0
   1  -7  -9    0.19    0.78   0
   1   8   2    8.49    0.24   0
   1  19   2    2.77    0.24   0
   2 -11  -5    0.94    0.18   0
   3 -12  -8   11.61    0.54   0
   4  12   3  155.54    1.54   0
   4  15   3   19.84    0.73   0
   5 -14  -5  215.95    0.54   0
   5  -7   0   79.76    0.89   0
   5   1   2   23.32    0.63   0
   5  11   3   13.41    0.64   0
   5  12   3    8.10    0.59   0
   5  14   3    1.62    0.50   0
   5  15   3   32.32    0.88   0
   5  17   3    0.85    0.64   0
   6 -15  -7   36.31    0.47   0
   6  12   3    0.27    0.54   0
   6  13   3    0.86    0.55   0
   7 -13  -3    9.78    0.42   0
   7  -7   0   16.54    0.59   0
   8 -15  -5    3.45    0.32   0
   8 -13  -3   10.68    0.51   0
   9 -11  -2    3.67    0.59   0
   9  -6   0    0.88    0.73   0
   9   4   2    2.09    0.97   0
  10 -12  -3   -0.11    0.64   0
  10 -10  -2   -0.30    0.55   0
  10  -8  -1    7.36    0.86   0
  10   0   1    0.73    0.76   0
  -3   6  -5   21.92    0.75   0
  -3   6  -4   12.45    0.53   0
  -3   7  -6  103.44    1.54   0
  -3   7  -3   84.38    1.02   0
  -3  10  -7    2.06    0.74   0
  -3  11  -7   -0.12    0.87   0
  -3  11  -2    0.34    0.27   0
  -3  12  -7   15.68    1.18   0
  -3  13  -7    7.56    1.01   0
  -3  14  -2  105.04    1.07   0
  -3  15  -2    0.04    0.27   0
  -3  19  -3    2.06    0.50   0
  -3  21  -4    0.15    0.53   0
  -2   0  -6   29.83    0.84   0
  -2   0  -4   -0.29    0.40   0
  -1  -4  -6  103.28    1.31   0
  -1  -2  -8   11.38    0.80   0
  -1   0  -9   -0.15    0.79   0
   0  -7  -5    1.41    0.29   0
   0  -4  -9   12.40    0.92   0
   1   1   1  174.91    0.76   0
   2  -9  -9   17.96    0.93   0
   2  -1   1   16.21    0.31   0
   2   4   2  231.62    1.26   0
   2  23   2    0.40    0.31   0
   3   2   2    3.57    0.30   0
   3  25   2    1.99    0.44   0
   4 -13  -8   16.72    0.62   0
   4  10   3  182.10    1.59   0
   4  17   3   30.06    0.85   0
   5 -14  -8    2.06    0.42   0
   5  -4   1    0.62    0.29   0
   5   8   3   54.95    1.05   0
   5  19   3    0.22    0.65   0
   6 -13  -3   13.58    0.33   0
   6   0   2   22.78    0.79   0
   6   8   3    0.08    0.66   0
   6   9   3    0.31    0.53   0
   6  10   3   25.37    0.86   0
   6  17   3   12.48    0.78   0
   6  18   3   12.93    0.79   0
   6  19   3   11.72    0.95   0
   7  11   3    3.65    0.69   0
   7  13   3   12.37    0.88   0
   7  14   3   14.93    0.92   0
   7  15   3   24.10    1.01   0
   7  16   3    4.51    0.81   0
   8  -7   0   12.39    0.62   0
   9 -14  -4   11.59    0.57   0
   9   3   2    4.24    0.79   0
  10  -1   1    2.99    0.81   0
  -3   7  -4    1.74    0.39   0
  -3   8  -3   24.38    0.60   0
  -3  17  -6   27.04    1.26   0
  -3  18  -3    4.87    0.54   0
  -3  19  -5    0.27    0.78   0
  -3  19  -4   97.34    1.44   0
  -3  20  -5   16.10    0.86   0
  -3  20  -4    7.59    0.63   0
  -2   0  -5   -0.04    0.36   0
  -2   1  -6    1.25    0.62   0
  -2   1  -3  260.69    1.55   0
  -2   2  -7    2.55    0.60   0
  -2   4  -8   15.85    0.99   0
  -2   5  -8   60.95    1.54   0
  -2  24  -2    2.78    0.43   0
  -1   1  -9    5.60    0.89   0
  -1  26  -1    3.61    0.32   0
   0  -6  -7   80.38    1.20   0
   0  -5  -8    4.23    0.61   0
   1   7   2   82.39    0.65   0
   1  20   2    3.18    0.24   0
   1  26   1    2.88    0.19   0
   3 -12  -7    1.25    0.37   0
   3 -12  -5   17.84    0.35   0
   3  -8  -1  509.20    1.25   0
   3  11   3  549.53    2.49   0
   3  12   3  294.78    1.87   0
   3  13   3   49.55    0.81   0
   3  14   3   60.79    0.93   0
   3  16   3    6.59    0.51   0
   4  -9  -1    5.02    0.24   0
   4   9   3  220.46    1.73   0
   5   0   2   64.00    0.95   0
   5   7   3  113.70    1.37   0
   7 -15  -5    5.59    0.21   0
   7 -12  -2    2.20    0.37   0
   7 -10  -1   39.42    0.73   0
   7   0   2    7.83    0.62   0
   7   9   3    0.20    0.64   0
   8  -4   1   83.81    1.35   0
   8   1   2    0.64    0.58   0
   8  10   3   14.20    1.08   0
   8  11   3    0.47    0.91   0
   8  12   3    0.45    0.77   0
   9 -13  -3    3.09    0.53   0
   9  -3   1   -0.69    0.61   0
   9   2   2   12.50    0.93   0
  10 -11  -2   19.35    0.92   0
  10  -6   0   -1.07    0.82   0
  -3   9  -5   46.44    1.01   0
  -3  10  -5  467.45    2.95   0
  -3  10  -3   11.30    0.48   0
  -3  11  -6   -0.31    0.62   0
  -3  11  -3  554.34    2.60   0
  -3  12  -6    3.48    0.67   0
  -3  14  -6    2.26    0.65   0
  -3  16  -6   24.40    1.01   0
  -3  17  -3    0.52    0.37   0
  -3  18  -4    4.64    0.54   0
  -2   1  -5   73.96    1.09   0
  -2   1  -4    2.99    0.36   0
  -2   3  -7   39.60    1.06   0
  -2   3  -2  384.99    1.64   0
  -2   6  -8   32.59    1.21   0
  -1  -3  -6   40.46    0.88   0
   0  -6  -6    1.96    0.49   0
   0  -6  -4  148.54    1.10   0
   0   4   1  290.86    0.68   0
   1  -8  -7   13.84    0.67   0
   1  -6  -9   27.57    1.00   0
   3 -12  -6   29.53    0.55   0
   3  -6   0  140.57    0.84   0
   3  -3   1  287.10    1.38   0
   3   1   2  757.19    2.54   0
   4  -7   0   60.30    0.68   0
   4  -4   1   21.57    0.48   0
   4   0   2  103.53    1.07   0
   4   7   3   73.06    1.02   0
   5   6   3   38.77    0.85   0
   5  21   3   16.14    0.87   0
   6  -8   0    4.27    0.36   0
   6  -5   1   34.27    0.75   0
   6  -1   2    0.16    0.35   0
   6   6   3   32.56    0.91   0
   7  -5   1    0.12    0.40   0
   7  -1   2   68.83    1.28   0
   7   6   3    4.55    0.83   0
   7   7   3    7.38    0.68   0
   8   0   2    7.41    0.69   0
   8   8   3   -0.54    0.88   0
   8   9   3   25.01    1.10   0
   9  -7   0   -0.11    0.51   0
   9  -4   1    5.91    0.88   0
  -3  10  -4   43.80    0.88   0
  -3  11  -5  146.92    1.70   0
  -3  11  -4  121.68    1.38   0
  -3  12  -5    4.27    0.54   0
  -3  12  -4    0.34    0.51   0
  -3  12  -3  285.24    1.88   0
  -3  13  -5   21.06    0.77   0
  -3  13  -4    8.71    0.64   0
  -3  13  -3   49.50    0.84   0
  -3  14  -5   32.29    0.92   0
  -3  14  -3   60.88    0.94   0
  -3  15  -4   36.86    0.93   0
  -3  16  -5   11.48    0.70   0
  -3  16  -4   22.69    0.75   0
  -2   7  -8   52.11    1.45   0
  -2  23  -2    0.10    0.40   0
  -1  -3  -5    2.41    0.36   0
  -1  -3  -4   33.94    0.62   0
  -1   0  -8   16.75    0.88   0
   0  -6  -5   15.89    0.53   0
   0  -2  -9    2.59    0.78   0
   1   6   2    1.11    0.15   0
   1  21   2    3.75    0.26   0
   2 -10  -4   43.66    0.45   0
   2  -9  -8   -0.50    0.58   0
   2  -8  -9   52.76    1.19   0
   2  24   2    3.87    0.33   0
   3   8   3   25.76    0.64   0
   3   9   3   66.65    0.88   0
   3  18   3    4.70    0.39   0
   4   6   3   75.29    1.03   0
   5 -14  -7   20.64    0.46   0
   5 -10  -1   11.55    0.37   0
   5  -5   1  266.76    1.69   0
   5   5   3   10.74    0.56   0
   6 -12  -2   16.84    0.39   0
   7   5   3   20.40    0.85   0
   8  -8   0   11.42    0.62   0
   8  -5   1   26.11    0.85   0
   8   7   3    2.05    0.73   0
   9 -12  -2    2.47    0.58   0
   9   0   2   21.14    1.13   0
  10  -7   0    5.56    0.88   0
  10  -3   1   17.44    1.02   0
  -2   2  -5    1.13    0.41   0
  -2   5  -7   -0.79    0.59   0
  -2   7  -1  135.25    0.85   0
  -2   9  -8    6.20    0.85   0
  -2  10  -8   -0.60    0.83   0
  -2  19  -1   19.35    0.45   0
  -2  24  -3   12.07    0.60   0
  -1  -2  -3   93.80    0.86   0
  -1  -1  -7   21.44    0.79   0
  -1   4  -9    3.43    0.88   0
   0  -5  -3  223.55    1.13   0
   0  -4  -2  109.82    0.63   0
   0  -1  -9   47.46    1.43   0
   1  -8  -6  135.85    1.30   0
   1  -8  -4    0.15    0.22   0
   1  -5  -9   29.62    1.02   0
   2 -10  -6    0.46    0.34   0
   3   7   3   86.85    1.03   0
   4 -13  -6   98.66    0.80   0
   4  -1   2    2.80    0.33   0
   4   5   3  109.14    1.21   0
   4  22   3    3.50    0.60   0
   5 -14  -6    7.76    0.27   0
   5  -2   2   50.12    0.88   0
   5   4   3   60.33    1.03   0
   6  -6   1   49.34    0.91   0
   6  -2   2   69.19    1.08   0
   6   4   3    0.39    0.48   0
   9  -8   0   34.02    0.97   0
   9  -5   1   43.85    1.17   0
   9  -1   2   37.43    1.28   0
  10  -4   1    0.78    0.76   0
  -2   3  -5   53.12    0.94   0
  -2   3  -4  250.60    1.76   0
  -2   3  -3  204.23    1.39   0
  -2   4  -6   28.91    0.85   0
  -2   7  -7    5.08    0.68   0
  -2   8  -1  173.12    0.98   0
  -2  22  -2   20.54    0.56   0
  -2  23  -3    1.25    0.49   0
  -1  -2  -5   22.03    0.62   0
  -1   0  -7   -0.15    0.51   0
  -1   2  -8   11.60    0.83   0
  -1  22   0   15.50    0.28   0
   0  -5  -6   38.69    0.79   0
   0  -4  -7    0.75    0.56   0
   0   0  -9   -0.11    0.94   0
   1  -7  -7   47.00    0.96   0
   1  -6  -8   31.18    0.93   0
   1  -4  -9    2.13    0.80   0
   1   5   2  172.84    0.93   0
   2 -10  -5   46.10    0.61   0
   2  -7  -9   13.99    0.88   0
   2   2   2   12.34    0.35   0
   2  12   3    0.20    0.24   0
   2  14   3    3.51    0.30   0
   2  15   3  125.84    1.11   0
   2  16   3   31.17    0.62   0
   3   0   2    1.68    0.29   0
   3   6   3   59.14    0.88   0
   3  20   3    8.04    0.47   0
   4 -12  -8   -0.08    0.46   0
   4 -12  -3  198.79    0.42   0
   4 -11  -2   15.13    0.24   0
   4  -5   1  106.50    0.96   0
   4   4   3  218.22    1.71   0
   6   3   3   51.98    1.06   0
   7 -11  -1   12.48    0.47   0
   7  -9   0   21.21    0.63   0
   7   3   3   11.14    0.73   0
   8 -14  -3   33.31    0.68   0
   8 -11  -1    7.49    0.51   0
   8  -9   0   35.17    0.93   0
   8  -6   1    1.77    0.51   0
   8  -2   2   65.23    1.28   0
   8   4   3   58.34    1.39   0
   9   5   3   11.09    1.18   0
   9   6   3   28.55    1.24   0
  10 -12  -2   36.14    0.98   0
  10  -8   0   13.87    1.00   0
  -2   4  -5    7.65    0.49   0
  -2   4  -3  148.74    1.22   0
  -2   5  -2  319.70    1.52   0
  -2   6  -6   96.02    1.48   0
  -2   8  -7    0.90    0.62   0
  -2  10  -7    5.57    0.90   0
  -2  18  -1  113.61    0.94   0
  -2  21  -2   28.70    0.68   0
  -2  23  -4    3.52    0.60   0
  -1   3  -8    0.44    0.67   0
   0  -5  -5    6.98    0.45   0
   0  -5  -4   37.35    0.60   0
   0  -2  -8   36.87    1.04   0
   1   0   1    0.23    0.11   0
   2  -9  -7   10.83    0.58   0
   2  -8  -8    5.98    0.62   0
   2  -5   0  349.39    1.04   0
   2  10   3   42.57    0.65   0
   2  17   3    0.70    0.33   0
   2  25   2    5.49    0.34   0
   3 -11  -7    2.35    0.34   0
   3 -10  -8    2.51    0.52   0
   3  -9  -9    0.01    0.53   0
   3  -4   1   76.41    0.72   0
   3  21   3    0.77    0.44   0
   4  -2   2  154.95    1.31   0
   5 -13  -8   91.41    1.12   0
   5  -6   1   12.32    0.44   0
   6 -11  -1   92.36    0.93   0
   6  -9   0   17.67    0.51   0
   7 -14  -3   86.78    0.82   0
   7  -3   2   26.72    0.84   0
   7   2   3    0.47    0.53   0
   8 -15  -4    7.66    0.36   0
   8 -13  -2   11.81    0.55   0
   8  -3   2    0.09    0.70   0
   8   3   3    0.88    0.70   0
   9 -15  -4    0.75    0.42   0
   9 -14  -3   -0.57    0.38   0
   9 -11  -1    2.40    0.48   0
   9  -9   0    0.30    0.65   0
   9  -6   1   -0.04    0.59   0
   9  -2   2   15.62    0.94   0
  10  -5   1    0.09    0.73   0
  -2   4  -4    0.43    0.31   0
  -2   7  -6   21.80    0.90   0
  -2  12  -7   93.64    1.66   0
  -2  13  -7    1.17    0.69   0
  -2  14  -7   -0.72    0.71   0
  -2  19  -6    2.87    0.96   0
  -2  21  -5    1.05    0.73   0
  -1  -1  -5    2.50    0.36   0
  -1  -1  -3    4.35    0.26   0
  -1   0  -6   75.31    1.20   0
  -1   0  -2  433.97    1.52   0
  -1   4  -8    2.57    0.71   0
   0  -4  -6   -0.48    0.45   0
   0   1  -9   48.07    1.32   0
   0  13   2   70.09    0.47   0
   1  -5  -8   23.41    0.84   0
   1  -3  -9   58.10    1.32   0
   1  -3   0    2.41    0.09   0
   1  22   2   28.86    0.41   0
   2  -7  -1   18.30    0.16   0
   2  -6  -9    9.68    0.90   0
   2   8   3    0.61    0.31   0
   3  22   3    0.31    0.45   0
   4  -8   0   11.99    0.35   0
   5 -13  -3   -0.13    0.11   0
   5 -12  -2  160.78    0.87   0
   5  -3   2    5.13    0.41   0
   6   1   3   47.20    1.02   0
   6  13   4   73.10    1.52   0
   6  14   4   -0.40    0.82   0
   6  15   4    0.25    0.77   0
   7 -13  -2    0.11    0.30   0
   7   1   3    2.88    0.57   0
   7  13   4   16.88    1.17   0
   8   2   3    0.59    0.71   0
   9  -3   2    6.78    0.91   0
   9   3   3    2.27    0.86   0
  10  -6   1    7.15    1.01   0
  -2   5  -4   24.75    0.62   0
  -2   5  -3    6.49    0.33   0
  -2   9  -6   42.77    1.10   0
  -2  10  -1   96.81    0.74   0
  -2  11  -1   63.71    0.64   0
  -2  15  -1   90.67    0.79   0
  -2  16  -1   73.02    0.71   0
  -2  17  -6    7.82    0.87   0
  -2  18  -6   13.85    0.87   0
  -2  21  -4    2.42    0.63   0
  -2  21  -3   17.33    0.67   0
  -1  -1  -4  733.30    2.68   0
  -1   2  -7    9.53    0.66   0
  -1  26  -2   13.94    0.57   0
   0  12   2    5.03    0.16   0
   0  14   2   21.62    0.27   0
   0  15   2   59.05    0.42   0
   1  -7  -3   94.75    0.63   0
   2   1   2   78.64    0.73   0
   2   7   3   23.78    0.54   0
   2  19   3   -0.06    0.34   0
   3  -8  -9   16.61    0.86   0
   3  -7   0  251.00    1.09   0
   3   4   3    2.84    0.33   0
   4 -12  -7    1.28    0.38   0
   4 -10  -9   54.79    1.19   0
   4   2   3   20.77    0.60   0
   5  -9   0   73.78    0.81   0
   5   1   3   85.24    1.18   0
   5  12   4   -0.33    0.47   0
   5  14   4    6.45    0.62   0
   5  15   4   38.55    0.99   0
   5  16   4    5.78    0.80   0
   6  -4   2  327.84    2.20   0
   6   0   3    0.60    0.60   0
   6   9   4    1.17    0.74   0
   6  10   4    0.83    0.56   0
   6  11   4    1.74    0.56   0
   7 -10   0   25.35    0.72   0
   7   0   3    0.86    0.74   0
   7   9   4    3.96    0.89   0
   7  10   4    2.67    0.70   0
   7  11   4    0.95    0.71   0
   8 -12  -1    0.71    0.48   0
   8 -10   0   10.40    0.67   0
   8  -4   2    4.89    0.64   0
   8   1   3   22.81    0.98   0
  10  -9   0    1.46    0.67   0
  -2   6  -4   21.61    0.58   0
  -2   7  -5   65.55    1.07   0
  -2   7  -2  320.86    1.54   0
  -2   8  -5   56.06    1.06   0
  -2  10  -6   17.74    0.79   0
  -2  11  -6   34.87    0.98   0
  -2  12  -6    2.09    0.58   0
  -2  12  -1   42.00    0.52   0
  -2  13  -6    2.82    0.61   0
  -2  14  -6   28.02    0.95   0
  -2  14  -1   76.13    0.70   0
  -2  15  -6   16.82    0.82   0
  -2  16  -6   11.23    0.77   0
  -2  19  -5    1.13    0.55   0
  -1   0  -5   -0.43    0.31   0
  -1   1  -6   20.65    0.67   0
  -1   2  -1 2647.20    2.99   0
  -1   3  -7    2.04    0.57   0
  -1   8  -8    6.32    0.96   0
  -1  21   0    0.76    0.17   0
   0  -4  -5   -0.23    0.36   0
   0  -4  -3  170.71    1.00   0
   0  -2  -7    0.50    0.46   0
   0   0  -8   18.44    0.85   0
   0   3  -9    1.95    0.74   0
   0  11   2    4.55    0.15   0
   0  26   0    0.14    0.16   0
   2  -9  -6   15.70    0.45   0
   2  -9  -3  185.24    0.67   0
   2  -7  -8   10.15    0.62   0
   2  -5  -9    0.48    0.79   0
   2  -3   1 1503.88    2.66   0
   2  20   3   19.31    0.53   0
   3   3   3    9.15    0.47   0
   3  23   3    3.58    0.51   0
   4 -11  -8    0.41    0.47   0
   4 -10  -1   22.58    0.34   0
   4  12   4   14.03    0.71   0
   4  14   4   84.40    1.27   0
   5 -11  -1    3.87    0.28   0
   5   0   3   -0.70    0.52   0
   5   8   4   69.62    1.25   0
   5   9   4    3.11    0.52   0
   5  17   4    3.61    0.59   0
   5  18   4    1.35    0.70   0
   6   8   4   42.93    1.05   0
   7 -15  -4    2.26    0.20   0
   7 -12  -1   66.66    0.93   0
   7  -8   1    0.35    0.49   0
   7  -5   2    2.76    0.70   0
   8   0   3   -0.69    0.62   0
   8   8   4    0.07    0.96   0
   9 -12  -1    0.45    0.49   0
   9  -4   2    1.77    0.67   0
   9   1   3    6.09    0.84   0
  -2   7  -4    2.23    0.36   0
  -2  10  -5    1.06    0.57   0
  -2  19  -4    0.53    0.43   0
  -2  19  -3   -0.83    0.45   0
  -1   0  -4  657.57    2.54   0
  -1   0  -3    0.18    0.19   0
  -1   2  -6   20.77    0.71   0
  -1   4  -7   49.01    1.12   0
  -1   5  -7  174.08    2.00   0
  -1   9  -8   22.08    1.02   0
  -1  11  -8    1.09    0.92   0
  -1  12  -8    1.47    0.93   0
  -1  25  -2    7.94    0.49   0
   0  -4  -4   31.39    0.57   0
   0  -3  -6  135.46    1.40   0
   0  -2  -1 1052.49    1.35   0
   0   1  -8    1.96    0.59   0
   0   5  -9    3.47    1.00   0
   0  10   2    7.92    0.19   0
   0  16   2   -0.28    0.10   0
   1  -7  -4   33.21    0.48   0
   1  -6  -6    2.46    0.42   0
   1  -5  -7   58.34    1.04   0
   2   0   2  370.87    1.56   0
   3 -11  -5   19.79    0.38   0
   3 -11  -4    7.87    0.21   0
   3  -9  -8    1.31    0.43   0
   3  -5   1  435.95    1.67   0
   4   9   4   12.37    0.67   0
   4  10   4    1.99    0.41   0
   4  16   4   -0.03    0.44   0
   4  17   4    1.16    0.57   0
   5 -13  -7   13.36    0.50   0
   5   7   4   10.05    0.64   0
   6  -5   2  196.24    1.72   0
   6  -1   3   45.69    0.98   0
   6   6   4  124.03    1.67   0
   7   6   4    6.05    0.76   0
   8  -5   2   -0.63    0.50   0
   8  -1   3   22.34    0.97   0
   8   6   4    7.81    1.03   0
   8   7   4   31.51    1.24   0
   9  -8   1   15.74    0.81   0
   9   0   3    1.38    0.78   0
  10 -10   0    7.25    0.87   0
  -2   8  -4  537.66    2.59   0
  -2   8  -3    0.98    0.27   0
  -2  11  -5   95.09    1.31   0
  -2  12  -5  155.74    1.65   0
  -2  13  -5    0.15    0.44   0
  -2  14  -5    0.33    0.45   0
  -2  15  -5    6.87    0.56   0
  -2  16  -2   11.07    0.46   0
  -2  17  -4    2.37    0.57   0
  -2  17  -2    2.13    0.29   0
  -1   1  -2    0.12    0.15   0
  -1   6  -7    7.61    0.81   0
   0  -1  -7   48.86    1.01   0
   0   3   1   73.11    0.35   0
   0   6  -9    0.12    0.74   0
   0   7  -9    0.11    0.99   0
   1  -6  -2   19.60    0.21   0
   1  -3  -8   37.53    1.00   0
   1   0  -9    0.31    0.81   0
   1   3   2   36.94    0.44   0
   2  -9  -5   66.02    0.71   0
   2  -4  -9    2.65    0.80   0
   2  21   3   18.75    0.52   0
   3   2   3   30.99    0.62   0
   4  -9  -9    8.89    0.81   0
   4  -4   2    4.53    0.43   0
   4   0   3    1.22    0.44   0
   4   8   4  167.48    1.61   0
   4  18   4   11.05    0.62   0
   5 -12  -8    0.11    0.46   0
   5  -5   2  162.30    1.45   0
   5  -1   3   88.99    1.17   0
   5   6   4   91.00    1.32   0
   6 -14  -7   29.26    0.55   0
   6 -14  -3   15.66    0.30   0
   6 -12  -1    0.13    0.30   0
   6  -2   3   22.37    0.85   0
   6   4   4    7.51    0.76   0
   7  -6   2   72.61    1.28   0
   7  -2   3    0.35    0.50   0
   8 -14  -2   10.42    0.54   0
   8  -6   2   24.05    0.97   0
   8  -2   3    0.45    0.87   0
   9 -15  -3   15.45    0.60   0
   9 -11   0   63.15    1.28   0
  -2   9  -3    7.00    0.37   0
  -2  10  -4   12.26    0.53   0
  -2  10  -3   41.91    0.74   0
  -2  11  -2  113.45    0.96   0
  -2  12  -4  232.02    1.81   0
  -2  12  -2    6.78    0.36   0
  -2  13  -2   64.36    0.80   0
  -2  14  -4   29.29    0.78   0
  -2  14  -2   16.91    0.48   0
  -2  15  -2   63.79    0.78   0
  -2  16  -4    8.11    0.49   0
  -2  16  -3   32.87    0.74   0
  -1   2  -5   22.13    0.68   0
  -1   7  -7   -0.03    0.58   0
  -1   8  -7   36.14    1.13   0
  -1  25  -3   35.36    0.83   0
   0  -3  -5  492.97    2.30   0
   0  -2  -6   60.36    0.97   0
   0   0  -7   -0.72    0.49   0
   0   3  -8   21.11    1.00   0
   0   8  -9   23.77    1.20   0
   0   9   2  207.07    0.79   0
   0  17   2   83.67    0.46   0
   1  -4  -7   25.26    0.77   0
   1  -1   1  179.37    0.77   0
   1   1  -9   29.74    1.20   0
   1  11   3  173.05    1.07   0
   1  12   3   24.52    0.45   0
   1  13   3   31.01    0.49   0
   1  14   3   21.09    0.43   0
   2  -9  -4   43.26    0.48   0
   3  -9  -1    0.53    0.10   0
   3  10   4   38.79    0.80   0
   3  11   4  119.46    1.28   0
   3  14   4   31.46    0.71   0
   3  15   4   36.15    0.80   0
   4 -12  -6    3.45    0.31   0
   4  -9   0    0.91    0.25   0
   4  -7   1   71.74    0.81   0
   4   6   4   14.93    0.67   0
   4  20   4   22.94    0.83   0
   5  -8   1   15.51    0.51   0
   5   4   4  185.67    1.88   0
   6  -6   2    4.45    0.46   0
   7   3   4    0.88    0.66   0
   8 -15  -3   -0.15    0.31   0
   8  -9   1    5.43    0.57   0
   8   3   4    0.96    0.99   0
   8   4   4   39.78    1.29   0
   9  -9   1   14.89    0.93   0
   9  -6   2    0.19    0.69   0
   9  -2   3   29.71    1.15   0
  -2  12  -3    0.92    0.30   0
  -2  13  -3   27.82    0.61   0
  -1   1  -3    4.30    0.28   0
  -1   3  -1 1156.93    1.99   0
  -1   5  -6    8.08    0.66   0
  -1   9  -7  148.51    1.86   0
  -1  10  -7  216.68    2.23   0
  -1  11  -7   45.32    1.24   0
  -1  13  -7   11.83    0.94   0
  -1  14  -7    5.69    0.95   0
  -1  15  -7   16.35    1.04   0
  -1  16  -7   -0.42    0.70   0
  -1  17  -7    1.88    0.77   0
  -1  24  -4   19.71    0.86   0
  -1  24  -2    6.63    0.46   0
   0  -3  -4    5.75    0.35   0
   0   1  -7   51.68    1.13   0
   1  -5  -6    1.59    0.43   0
   1   2  -9   18.04    1.07   0
   1  10   3   34.92    0.52   0
   1  15   3   43.08    0.54   0
   2  -8  -6   30.23    0.60   0
   2  -5  -8    0.24    0.60   0
   2  -3  -9    8.99    0.71   0
   2   4   3  141.50    1.10   0
   2  22   3    1.97    0.32   0
   3  -8  -8   -0.22    0.41   0
   3  -6  -9   14.34    0.76   0
   3  -3   2  317.99    1.61   0
   3   1   3  173.86    1.34   0
   3   9   4   36.94    0.75   0
   3  16   4   22.04    0.64   0
   3  17   4    1.31    0.46   0
   4 -11  -7    7.39    0.43   0
   4  -1   3   41.64    0.76   0
   4   5   4  128.83    1.40   0
   4  21   4    9.45    0.69   0
   5  -2   3   33.16    0.78   0
   6 -11   0   69.08    0.92   0
   6  -9   1    2.06    0.34   0
   6   2   4   25.77    1.00   0
   7 -14  -2    9.37    0.41   0
   7  -3   3    9.86    0.70   0
   7   2   4   15.58    0.88   0
   8  -7   2    0.93    0.65   0
   8   2   4   16.43    1.19   0
  -1   3  -5    2.78    0.38   0
  -1   6  -6   35.81    0.86   0
  -1  20  -6   -0.09    0.67   0
  -1  22  -5    5.43    0.78   0
  -1  24  -3   12.41    0.58   0
   0  -2  -5   12.36    0.54   0
   0  -1  -6    9.39    0.48   0
   0   5  -8    4.66    0.68   0
   0   6  -8   84.95    1.59   0
   0   8   2    8.44    0.19   0
   1  -3  -7   12.17    0.64   0
   1  -1  -8    5.17    0.61   0
   1   2   2  315.07    1.24   0
   1   3  -9   58.63    1.52   0
   1   9   3    5.82    0.25   0
   1  17   3  154.60    0.99   0
   2  -6   0   18.96    0.26   0
   2  -4   1  328.42    1.24   0
   2  -2  -9    1.53    0.85   0
   2  -1   2   76.39    0.72   0
   2   3   3  210.57    1.34   0
   3  -9  -7    0.37    0.32   0
   3  -6   1   39.39    0.55   0
   3   8   4   54.62    0.88   0
   3  18   4    4.60    0.43   0
   4  -8  -9   10.88    0.77   0
   4  -5   2    0.54    0.27   0
   4   4   4  238.08    1.87   0
   5  -6   2    8.20    0.44   0
   5  -3   3   15.78    0.67   0
   5   2   4    1.02    0.61   0
   6  -7   2   96.71    1.26   0
   7  -4   3    2.01    0.73   0
   7   1   4   12.42    0.84   0
   8 -12   0    0.65    0.53   0
   8   1   4   29.29    1.29   0
   9 -12   0   56.93    1.22   0
  -1   7  -6  176.66    1.78   0
  -1  18  -6    6.57    0.71   0
   0   2  -7    0.41    0.45   0
   0   7  -8   37.12    1.13   0
   1   8   3    1.09    0.18   0
   3   0   3   -0.03    0.27   0
   3  19   4   98.41    1.16   0
   4  -2   3   21.86    0.59   0
   6  -4   3    0.10    0.46   0
   9  -4   3   21.74    1.07   0
  -3  -7  -8   63.88    0.52   0
  -3  -4  -7   18.48    0.35   0
  -2 -24  -3   15.42    0.84   0
  -2  -5  -1   44.01    0.35   0
  -2   3  -6    2.05    0.34   0
  -1 -26  -2   12.51    0.96   0
  -1 -23  -1    0.40    0.56   0
  -1 -19   0    0.44    0.56   0
  -1   4  -9    3.22    0.61   0
   0 -23   0   -0.09    0.59   0
   0 -17   1   13.63    0.67   0
   0 -16   1   84.60    1.12   0
   1 -26   0    0.42    1.04   0
   1 -21   1   34.64    0.96   0
   1   8  -2  330.19    1.58   0
   1  11  -8   17.19    0.82   0
   2 -14   2   16.69    0.57   0
   2 -13   2   66.20    0.92   0
   2  11  -3   45.18    0.78   0
   2  13  -7    0.47    0.73   0
   2  13  -6    0.68    0.69   0
   3 -25   1    5.98    0.86   0
   3 -18   2    6.66    0.61   0
   3  14  -5   -0.24    0.49   0
   4  15  -5   12.01    0.70   0
   5 -20   2    1.32    0.65   0
   5  15  -4   15.96    0.76   0
   5  16  -6    9.74    1.01   0
   6 -20   2    6.53    0.77   0
   6  10  -1   51.45    0.77   0
   6  14  -3   15.34    0.65   0
   6  16  -5   10.97    0.90   0
   7   7   0   16.25    0.40   0
   7  14  -3   91.93    1.40   0
   7  17  -6   11.68    0.97   0
   8  -6   2   22.39    0.47   0
   8  12  -2   20.83    0.72   0
   9   9  -1    0.99    0.38   0
   9  15  -4    1.15    0.66   0
  -3 -19  -3    1.78    0.41   0
  -3 -15  -2    0.17    0.37   0
  -3 -14  -2  100.89    0.99   0
  -3 -13  -2    7.62    0.34   0
  -3 -11  -2    0.30    0.17   0
  -3 -10  -2   23.69    0.39   0
  -2 -23  -2   -0.00    0.73   0
  -2 -19  -1   19.10    0.66   0
  -2   2  -7    2.29    0.40   0
  -1 -20   0  110.14    1.43   0
  -1   5  -8    2.46    0.53   0
  -1   6  -7    7.68    0.49   0
   0 -27  -1   24.39    1.12   0
   0 -24   0   61.04    1.32   0
   0  -6   1   37.50    0.44   0
   0   7  -9    0.81    0.59   0
   0   9  -6   98.22    1.21   0
   1 -22   1   17.35    0.82   0
   1  11  -7    0.28    0.47   0
   2  -8   2  648.87    2.15   0
   3 -19   2   21.63    0.82   0
   3  13  -4   80.99    1.17   0
   3  14  -6    2.72    0.58   0
   4  -3   2   69.17    0.50   0
   4  14  -4    3.70    0.54   0
   4  15  -8    6.83    0.91   0
   4  15  -6   58.61    1.30   0
   5 -21   2   23.33    1.00   0
   5   7   0   78.39    0.68   0
   5  16  -7    1.86    0.80   0
   6   7   0    7.89    0.31   0
   6  12  -2   20.49    0.60   0
   6  15  -4  108.72    1.54   0
   7  12  -2    2.26    0.40   0
   7  15  -4    2.04    0.59   0
   9 -10   2    4.46    0.48   0
  10   4   0    0.67    0.22   0
  -3 -20  -3    9.14    0.55   0
  -3 -17  -2   34.38    0.77   0
  -3 -16  -2   11.22    0.46   0
  -3  -9  -2  219.67    1.03   0
  -3  -3  -6    9.34    0.25   0
  -2 -24  -2    2.77    0.86   0
  -2   2  -4    1.43    0.16   0
  -1 -25  -1    7.33    0.76   0
  -1 -21   0    0.44    0.53   0
  -1   3  -9    1.68    0.56   0
  -1   6  -6   36.45    0.69   0
   0 -25   0   -0.35    0.82   0
   0 -20   1   13.14    0.80   0
   0 -19   1   17.63    0.71   0
   0   7  -3   40.30    0.59   0
   1 -27   0   17.37    1.07   0
   1   9  -9    6.19    0.84   0
   1   9  -3  142.27    1.18   0
   1  10  -8   17.72    0.80   0
   2 -25   1    3.55    0.79   0
   2 -18   2  149.88    1.63   0
   2   7  -1   20.35    0.38   0
   2   9  -2    8.52    0.35   0
   2  12  -8    0.43    0.61   0
   2  12  -5   30.79    0.78   0
   3 -21   2   43.85    1.20   0
   4   9  -1    4.11    0.29   0
   4  11  -2   16.44    0.51   0
   5  13  -3   -0.89    0.36   0
   5  15  -5   84.36    1.42   0
   6  16  -7   48.91    1.67   0
   6  16  -6   15.97    0.97   0
   7  16  -6   16.38    1.14   0
   8  -5   2    0.35    0.23   0
   8   9  -1   30.23    0.66   0
   9  -9   2   25.45    0.64   0
   9  11  -2    3.58    0.46   0
  10  10  -2   -0.52    0.56   0
  10  12  -3    0.10    0.65   0
  -3 -21  -3    0.61    0.48   0
  -3 -18  -2    6.32    0.57   0
  -3  -8  -2    1.80    0.16   0
  -2 -25  -2    6.24    0.90   0
  -2 -21  -1    2.52    0.48   0
  -2   0  -8   61.40    0.88   0
  -1 -26  -1    3.03    0.77   0
  -1   5  -7  180.48    1.55   0
  -1   5  -4    0.28    0.27   0
   0   6  -9   -0.47    0.63   0
   0   8  -5    2.97    0.44   0
   1 -24   1    0.23    0.65   0
   1 -15   2   13.65    0.64   0
   1 -13   2  157.45    1.34   0
   1 -12   2   74.22    0.91   0
   1  10  -7  109.26    1.52   0
   1  10  -5  179.75    1.60   0
   2 -26   1    0.25    0.79   0
   2 -20   2   12.13    0.83   0
   2  -6   2   69.42    0.65   0
   3  -4   2   43.81    0.44   0
   3   8  -1  514.26    1.87   0
   4 -23   2   14.33    0.95   0
   4  14  -8   16.35    1.11   0
   4  14  -5   28.26    0.88   0
   5   3   1   39.74    0.28   0
   5  15  -6    3.94    0.73   0
   6   3   1   10.61    0.18   0
   6  13  -3   13.65    0.60   0
   6  14  -4   61.86    1.26   0
   8  13  -3   10.80    0.64   0
   8  15  -5    3.72    0.91   0
   9  -8   2    7.07    0.42   0
   9  14  -4   12.64    0.81   0
  10   7  -1   10.66    0.50   0
  -3 -22  -3    0.06    0.51   0
  -3 -19  -2   20.36    0.64   0
  -3  -3  -5   10.13    0.20   0
  -2 -16   0    0.36    0.34   0
  -2 -15   0    0.50    0.34   0
  -2 -11   0   14.26    0.39   0
  -2   1  -7    3.00    0.37   0
  -2   2  -5    0.93    0.19   0
  -1 -15   1    1.03    0.45   0
  -1 -14   1   19.02    0.60   0
  -1 -13   1    0.10    0.37   0
  -1 -12   1    1.19    0.34   0
  -1   4  -8    3.29    0.41   0
  -1   4  -3    8.20    0.25   0
   0 -27   0   -0.87    0.94   0
   0 -22   1    6.68    0.62   0
   0   3  -1   72.40    0.46   0
   0   5  -2   11.28    0.28   0
   0   7  -8   36.57    0.91   0
   0   8  -6   92.45    1.14   0
   1 -25   1    6.84    0.78   0
   1 -18   2   15.49    0.77   0
   1 -10   2   18.18    0.46   0
   1   5  -1    7.19    0.22   0
   1   7  -2  258.98    1.33   0
   1   8  -9   23.23    1.00   0
   1  10  -6    1.76    0.43   0
   2 -21   2   28.20    0.94   0
   2   4   0   93.89    0.52   0
   2  10  -9    0.45    0.85   0
   2  11  -8    6.61    0.69   0
   3 -23   2    5.31    0.76   0
   3  12  -4    6.01    0.45   0
   3  13  -7    0.24    0.59   0
   3  13  -6   25.61    0.85   0
   4   6   0   10.34    0.26   0
   5  -2   2   47.60    0.36   0
   5   9  -1    4.47    0.29   0
   5  14  -5  222.42    2.21   0
   6   9  -1   34.46    0.63   0
   6  11  -2    9.31    0.53   0
   6  15  -6   69.96    1.57   0
   7  -3   2   29.91    0.34   0
   7   9  -1   30.09    0.64   0
   7  11  -2   23.66    0.70   0
   7  14  -4   19.13    0.79   0
   7  15  -5    6.03    0.72   0
   9  -7   2   81.34    0.84   0
   9   8  -1    0.56    0.29   0
  -3 -21  -2   41.47    1.01   0
  -3 -20  -2    0.46    0.46   0
  -3  -7  -2   11.05    0.22   0
  -3  -5  -7   18.68    0.32   0
  -2 -24  -1    4.65    0.79   0
  -2 -17   0  127.13    1.32   0
  -1 -24   0    5.57    0.68   0
  -1 -18   1    8.27    0.61   0
  -1 -17   1   12.59    0.54   0
  -1 -16   1   29.67    0.71   0
  -1 -10   1   15.02    0.44   0
  -1   2  -9   24.88    0.72   0
  -1   5  -6    7.34    0.39   0
  -1   5  -5   22.54    0.50   0
   0 -23   1    1.04    0.59   0
   0   7  -4    5.60    0.41   0
   1 -19   2    2.80    0.51   0
   1   9  -4    1.30    0.31   0
   2 -23   2    0.18    0.82   0
   2  11  -5    0.49    0.38   0
   3 -24   2   18.14    1.00   0
   3   5   0  787.50    1.71   0
   5  12  -3   43.61    0.90   0
   5  13  -4   32.31    0.93   0
   7   6   0  116.99    0.86   0
   8  15  -6   65.38    1.54   0
   9  13  -4   37.88    1.14   0
   9  14  -5   15.41    1.09   0
  10  11  -3    2.35    0.67   0
  -3 -22  -2    1.28    0.64   0
  -3 -16  -1   31.10    0.73   0
  -3 -14  -1   11.62    0.47   0
  -2 -20   0   33.73    0.93   0
  -2  -1  -8    3.61    0.38   0
  -1 -25   0   -0.10    0.65   0
  -1 -20   1    3.44    0.61   0
  -1 -19   1   13.96    0.61   0
  -1   3  -8    1.49    0.47   0
  -1   4  -7   51.79    0.89   0
   0 -24   1    1.20    0.64   0
   0   6  -8   86.52    1.30   0
   0   6  -3  358.50    1.59   0
   0   7  -7   32.80    0.80   0
   1  -8   2    9.21    0.31   0
   1   9  -7   33.55    0.86   0
   1   9  -5   21.78    0.67   0
   2   8  -2    0.01    0.22   0
   2  11  -6   -0.90    0.44   0
   3 -25   2    1.76    0.83   0
   3  12  -6   30.48    1.04   0
   3  12  -5   15.73    0.66   0
   4 -15   3   19.74    0.71   0
   4 -14   3   33.38    0.82   0
   4   8  -1    3.91    0.31   0
   4  13  -7    3.45    0.88   0
   5 -16   3   20.03    0.87   0
   5 -13   3    2.53    0.51   0
   5 -12   3    6.16    0.50   0
   6  -2   2   71.66    0.41   0
   6  12  -3    1.08    0.49   0
   7  12  -3   26.60    0.81   0
   7  14  -5   24.79    1.05   0
   8  -4   2    6.50    0.22   0
   8  14  -5   47.85    1.33   0
  10   9  -2   -0.00    0.38   0
  -3 -18  -1   60.61    0.94   0
  -3 -17  -1    7.87    0.45   0
  -3 -12  -1   20.68    0.44   0
  -3  -4  -6   59.34    0.49   0
  -2 -26  -1   -0.18    0.88   0
  -2 -21   0    2.49    0.53   0
  -2  -8   0  213.12    1.07   0
  -2   0  -7    0.51    0.30   0
  -2   1  -6    0.97    0.27   0
  -2   1  -4    2.91    0.20   0
  -1 -26   0    0.35    0.71   0
  -1 -21   1    3.53    0.55   0
  -1  -3   0    2.34    0.12   0
  -1   0  -1    0.23    0.03   0
  -1   1  -9    5.22    0.54   0
  -1   2  -2  304.61    0.95   0
  -1   4  -4   37.08    0.55   0
   0 -25   1    1.45    0.71   0
   0 -17   2   80.87    1.20   0
   0 -16   2   -0.11    0.47   0
   0  -4   1  290.61    0.99   0
   0   7  -6  103.97    1.15   0
   1  -7   2   85.25    0.75   0
   1   7  -9   -0.05    0.56   0
   1   8  -8  134.72    1.62   0
   1   9  -6    7.93    0.51   0
   2   6  -1   50.68    0.53   0
   2   9  -9   16.93    0.88   0
   2   9  -3  192.06    1.38   0
   2  10  -4   44.51    0.79   0
   3  -3   2  323.50    1.02   0
   3   7  -1    6.03    0.29   0
   3  10  -3   -0.36    0.43   0
   4 -18   3   14.11    0.83   0
   4 -11   3   -0.29    0.38   0
   4  11  -3   12.31    0.50   0
   4  12  -4  123.97    1.40   0
   5 -19   3    0.41    0.79   0
   5 -18   3    1.71    0.56   0
   5  13  -5    1.22    0.75   0
   6 -15   3    0.04    0.46   0
   6 -14   3   41.15    0.87   0
   6 -12   3    0.48    0.42   0
   6   6   0   64.50    0.61   0
   6  14  -6   14.22    0.84   0
   7  13  -4    6.05    0.58   0
   8   8  -1    1.51    0.29   0
   9  -6   2    1.61    0.24   0
   9  11  -3   27.57    0.90   0
  10   3   0    2.46    0.25   0
  -4 -17  -5   14.53    0.49   0
  -4 -17  -4    0.66    0.38   0
  -4 -16  -5    2.53    0.36   0
  -4 -16  -4    0.33    0.34   0
  -4 -15  -5    4.51    0.33   0
  -4 -14  -5    9.50    0.33   0
  -4 -14  -4   86.90    0.82   0
  -4 -13  -5    0.22    0.20   0
  -4 -13  -4   12.27    0.34   0
  -3 -20  -1    0.42    0.56   0
  -3 -10  -1   14.22    0.37   0
  -2 -23   0    6.98    0.82   0
  -2 -22   0    3.18    0.56   0
  -2   0  -3    0.11    0.10   0
  -2   1  -5   78.82    0.71   0
  -1 -27   0   16.80    0.99   0
  -1 -23   1    1.58    0.70   0
  -1 -22   1    0.27    0.51   0
  -1  -8   1    1.59    0.20   0
  -1   4  -6  106.20    1.07   0
   0 -26   1    6.53    0.86   0
   0 -19   2    1.41    0.48   0
   0 -18   2  167.08    1.65   0
   0   4  -9   14.94    0.70   0
   0   6  -7   83.16    1.15   0
   1 -23   2    3.06    0.68   0
   1   8  -4   -0.13    0.39   0
   2  10  -7   35.41    0.94   0
   2  10  -6    0.53    0.53   0
   3 -19   3    1.42    0.64   0
   3 -18   3    4.32    0.53   0
   3 -17   3    0.79    0.45   0
   3 -16   3    6.98    0.52   0
   3 -15   3    0.43    0.36   0
   3 -14   3   62.65    0.96   0
   4 -21   3   -0.66    0.77   0
   4 -20   3   26.11    0.93   0
   4  12  -8   -0.53    0.66   0
   4  12  -5   22.62    0.83   0
   5 -20   3    2.65    0.68   0
   5 -10   3    9.11    0.41   0
   5  12  -4   18.85    0.77   0
   5  13  -8   91.68    1.74   0
   5  13  -6   50.37    1.23   0
   6 -11   3    0.15    0.31   0
   6 -10   3   25.09    0.62   0
   6  13  -5    0.67    0.69   0
   7 -16   3    4.39    0.71   0
   7 -15   3   24.28    0.86   0
   7 -14   3   15.93    0.73   0
   7   8  -1   85.70    0.93   0
   7  10  -2   12.80    0.50   0
   7  14  -7   31.72    1.20   0
   8  14  -6    7.71    0.86   0
   9   7  -1   24.15    0.60   0
   9  12  -4    0.88    0.78   0
   9  13  -5    0.13    0.86   0
  10   6  -1    0.76    0.37   0
  10  10  -3    4.32    0.67   0
  -4 -19  -4    0.03    0.44   0
  -4 -18  -5    0.45    0.39   0
  -4 -18  -4   10.54    0.46   0
  -4 -16  -3    8.56    0.44   0
  -4 -12  -4   11.65    0.31   0
  -3 -21  -1    0.24    0.46   0
  -3  -6  -7    2.66    0.23   0
  -2 -24   0   -0.49    0.58   0
  -2  -7   0  130.60    0.80   0
  -2  -2  -8    0.09    0.34   0
  -1 -24   1    0.85    0.78   0
  -1   2  -8   11.49    0.57   0
  -1   3  -7    1.96    0.45   0
  -1   3  -3  155.50    0.87   0
  -1   4  -5    2.26    0.25   0
   0 -27   1   22.96    1.12   0
   0 -21   2    9.48    0.66   0
   0 -20   2   58.69    1.13   0
   0 -10   2    7.98    0.34   0
   0   6  -4  143.63    1.10   0
   1 -25   2    8.51    1.03   0
   1  -6   2    1.25    0.22   0
   1   7  -8    4.66    0.67   0
   1   8  -7   12.72    0.61   0
   2 -17   3    1.04    0.58   0
   2 -14   3    3.22    0.50   0
   2  -4   2  242.87    0.99   0
   2   9  -8    0.23    0.56   0
   3 -11   3  552.75    2.38   0
   3  11  -6   30.47    0.85   0
   4  12  -7    0.65    0.56   0
   5  -9   3    1.57    0.27   0
   6   8  -1   34.86    0.57   0
   6  12  -4  190.42    1.88   0
   6  13  -8   -0.70    0.81   0
   7 -12   3    0.15    0.44   0
   7 -11   3    3.84    0.46   0
   8  11  -3   -0.16    0.44   0
   8  12  -4    4.46    0.71   0
   8  13  -5   -0.23    0.62   0
   9   9  -2   51.85    0.90   0
  10   8  -2   19.26    0.70   0
  10  11  -4    1.43    0.73   0
  -4 -20  -4   22.28    0.72   0
  -4 -19  -3   15.43    0.60   0
  -4 -18  -3   13.45    0.56   0
  -4 -17  -3   28.24    0.61   0
  -4 -13  -3    6.76    0.33   0
  -3 -23  -1   19.81    0.93   0
  -3  -9  -1    3.76    0.20   0
  -2 -25   0   11.58    0.82   0
  -2 -18   1   65.35    1.11   0
  -2 -17   1  264.63    1.94   0
  -2 -16   1  194.44    1.62   0
  -2 -15   1  149.54    1.39   0
  -1 -25   1    1.21    0.70   0
  -1  -7   1   52.33    0.55   0
  -1   0  -9   -0.50    0.38   0
   0 -23   2   14.09    0.92   0
   0 -22   2    0.20    0.53   0
   0  -9   2  224.57    1.33   0
   0   3  -9    1.39    0.64   0
   0   4  -2  110.83    0.71   0
   0   5  -3  230.12    1.22   0
   0   6  -6    1.52    0.35   0
   0   6  -5   15.01    0.52   0
   1 -26   2   12.42    0.98   0
   1   8  -6  133.17    1.38   0
   1   8  -5  231.92    1.66   0
   2 -20   3   20.32    0.92   0
   2 -19   3   -0.02    0.49   0
   2 -18   3    2.84    0.54   0
   2 -12   3    0.85    0.42   0
   2   7  -2    1.88    0.29   0
   3 -23   3    1.96    0.90   0
   3 -22   3    0.31    0.67   0
   3 -10   3   11.26    0.42   0
   3   9  -9    0.41    0.84   0
   3  10  -8    1.46    0.65   0
   3  10  -4  145.87    1.43   0
   4  10  -3    2.07    0.43   0
   4  11  -8    1.43    0.88   0
   5  12  -5   88.57    1.39   0
   6  -9   3    0.37    0.25   0
   6  13  -7    0.26    0.65   0
   7   2   1   29.03    0.27   0
   7  11  -3    0.40    0.36   0
   7  12  -4   26.69    0.82   0
   7  13  -6   29.64    1.05   0
   8  13  -6   31.76    1.24   0
  -4 -21  -3   -0.76    0.53   0
  -4 -15  -6    0.81    0.23   0
  -4 -12  -3  150.41    0.95   0
  -4 -11  -4    0.29    0.16   0
  -3 -24  -1   10.72    0.74   0
  -3 -16   0   60.61    0.95   0
  -2 -26   0    0.30    0.69   0
  -2 -20   1    0.61    0.45   0
  -2 -14   1  368.34    1.99   0
  -2 -13   1   60.34    0.82   0
  -2  -1  -7    2.62    0.31   0
  -2   0  -6   29.27    0.49   0
  -1 -26   1    1.11    0.73   0
   0 -24   2   29.99    1.05   0
   0   4  -8   45.69    0.97   0
   0   5  -7   60.44    1.00   0
   1   5  -9   28.65    0.99   0
   2 -22   3    1.72    0.80   0
   2 -21   3   20.33    0.87   0
   2 -11   3   40.48    0.69   0
   2   7  -9   13.35    0.94   0
   2   8  -8    6.39    0.69   0
   2   9  -6   15.15    0.71   0
   3  -9   3   69.04    0.79   0
   3   8  -2  113.46    0.98   0
   3   9  -3  130.07    1.18   0
   3  10  -7    2.22    0.67   0
   4  -8   3    7.01    0.32   0
   4  11  -7    6.71    0.76   0
   4  11  -5    9.98    0.68   0
   5  12  -7    7.19    0.73   0
   5  12  -6   15.58    0.74   0
   6  -8   3   -0.11    0.28   0
   6  12  -8   17.70    1.19   0
   8   9  -2   47.00    0.82   0
   9  -5   2    7.18    0.23   0
   9   0   1   -0.08    0.10   0
   9  11  -4    1.78    0.76   0
   9  12  -5    0.45    0.63   0
  -4 -22  -3    4.38    0.65   0
  -4 -18  -2    5.50    0.54   0
  -4 -17  -2    1.56    0.41   0
  -4 -16  -2   38.74    0.73   0
  -4 -15  -2  158.91    1.24   0
  -4 -14  -6    0.26    0.17   0
  -4 -11  -5    4.24    0.15   0
  -3 -25  -1    6.20    0.74   0
  -3 -21   0   -0.10    0.57   0
  -3 -20   0   30.17    0.79   0
  -3 -19   0   29.31    0.76   0
  -3 -14   0   50.18    0.75   0
  -3 -13   0   85.00    0.93   0
  -3  -8  -1  127.94    0.78   0
  -3  -4  -5  105.49    0.53   0
  -2 -22   1    1.06    0.53   0
  -2 -21   1   10.56    0.64   0
  -2 -12   1  284.21    1.61   0
  -2  -3  -8    7.46    0.41   0
  -1 -21   2   10.26    0.79   0
  -1 -20   2   77.61    1.24   0
  -1 -19   2    0.02    0.45   0
  -1 -18   2    6.36    0.50   0
  -1 -17   2    7.77    0.49   0
  -1 -16   2   27.91    0.70   0
  -1 -15   2    5.85    0.42   0
  -1 -14   2   -0.04    0.33   0
  -1 -13   2  357.60    1.98   0
  -1  -6   1   22.85    0.38   0
  -1   1  -8    7.26    0.45   0
  -1   3  -6   39.63    0.65   0
  -1   3  -4   29.71    0.48   0
   0 -26   2   -0.05    1.06   0
   0 -25   2    3.57    0.77   0
   1 -19   3   10.95    0.65   0
   1 -17   3  160.04    1.61   0
   1 -16   3    0.14    0.42   0
   1  -5   2  175.77    0.93   0
   3  -8   3   26.15    0.53   0
   3  10  -6   72.43    1.17   0
   3  10  -5   80.25    1.12   0
   4  11  -6  123.76    1.56   0
   5  10  -3   10.95    0.49   0
   5  11  -8   60.93    1.49   0
   6   9  -2   30.75    0.63   0
   6  12  -7    8.61    0.95   0
   6  12  -6    0.79    0.72   0
   7  -9   3    0.10    0.34   0
   7   9  -2    0.68    0.33   0
   8 -12   3   -0.08    0.45   0
   8  11  -4    2.57    0.68   0
   8  12  -5   54.77    1.23   0
   9   6  -1    1.29    0.37   0
   9   8  -2   -0.14    0.49   0
  10  10  -4    5.12    0.76   0
  -4 -21  -2    2.64    0.63   0
  -4 -14  -2   11.30    0.38   0
  -4 -11  -3   -0.14    0.18   0
  -3 -23   0    2.01    0.71   0
  -3  -5  -6   84.36    0.57   0
  -3  -4  -4    0.21    0.07   0
  -2 -24   1    6.44    0.84   0
  -2 -23   1   10.39    0.73   0
  -2 -11   1  475.68    1.97   0
  -2  -6   0   19.11    0.29   0
  -2   0  -5    0.19    0.19   0
  -2   0  -4    0.00    0.13   0
  -1 -23   2    0.92    0.75   0
  -1 -22   2   53.52    1.16   0
  -1 -12   2    0.55    0.26   0
   0   5  -6   34.32    0.68   0
   1 -21   3   -0.03    0.57   0
   1 -13   3   31.80    0.67   0
   1   7  -6   58.23    0.92   0
   1   7  -5    0.28    0.30   0
   2  -9   3    6.51    0.41   0
   2   8  -7   16.60    0.79   0
   3   6  -1   42.03    0.50   0
   3   8  -9   16.38    0.88   0
   3   9  -8    1.82    0.58   0
   4  -7   3   77.28    0.74   0
   4   9  -9    9.01    0.96   0
   4  10  -8   31.50    1.05   0
   4  10  -4   35.33    0.76   0
   5  11  -7   -0.83    0.74   0
   5  11  -5  100.61    1.44   0
   6   5   0  104.23    0.75   0
   6  10  -3   17.12    0.59   0
   6  11  -4    1.29    0.50   0
   7  -2   2    0.29    0.08   0
   7   7  -1    2.31    0.27   0
   7  10  -3  118.43    1.33   0
   7  11  -4    4.91    0.53   0
   7  12  -7   14.12    0.96   0
   7  12  -6   12.72    0.81   0
   8 -11   3   -0.12    0.39   0
   8  12  -7    9.10    0.91   0
   8  12  -6   18.82    0.96   0
  10   7  -2   26.65    0.70   0
  -4 -23  -2   12.16    0.82   0
  -4 -22  -2    1.72    0.52   0
  -4 -13  -6    1.04    0.13   0
  -4 -13  -2   53.91    0.66   0
  -4 -10  -4    2.88    0.15   0
  -3 -11   0    3.51    0.32   0
  -2 -26   1    0.27    0.87   0
  -2 -25   1   12.48    0.84   0
  -2  -2  -7    2.85    0.31   0
  -1 -24   2    6.50    0.76   0
  -1 -11   2    0.44    0.26   0
   0  -7   2  172.19    1.04   0
   0   2  -1 1045.22    1.52   0
   0   4  -7    0.58    0.46   0
   0   5  -5    5.66    0.33   0
   1 -23   3   -1.16    0.65   0
   1 -11   3  180.68    1.38   0
   1   5  -2  293.90    1.27   0
   1   6  -7    0.26    0.45   0
   1   6  -3    3.20    0.27   0
   2  -3   2  391.46    1.14   0
   2   3   0   36.90    0.30   0
   2   7  -8   11.32    0.67   0
   2   8  -6   30.18    0.83   0
   2   8  -4   40.90    0.71   0
   3  -2   2    3.17    0.13   0
   3   9  -7    0.81    0.50   0
   3   9  -4   12.54    0.51   0
   4   2   1   32.34    0.21   0
   4   8  -2   35.78    0.60   0
   4  10  -7   23.77    0.88   0
   4  10  -5    1.23    0.52   0
   5  11  -6   30.34    0.90   0
   6  -7   3   20.46    0.44   0
   6   7  -1   57.13    0.69   0
   6  11  -8   52.46    1.36   0
   7  -8   3    2.29    0.32   0
   8   8  -2    8.85    0.52   0
   9   9  -3   27.04    0.85   0
   9  11  -5    4.08    0.66   0
  -4 -20  -1    9.58    0.66   0
  -4 -19  -1    0.75    0.49   0
  -4 -18  -1    7.48    0.56   0
  -4 -12  -2  237.09    1.26   0
  -3 -26   0    5.94    0.95   0
  -3  -7  -7    7.53    0.26   0
  -2  -9   1    0.58    0.26   0
  -1 -26   2    4.65    0.99   0
  -1 -25   2    9.35    0.82   0
  -1 -10   2  142.41    1.13   0
  -1  -2  -9   23.86    0.66   0
  -1   0  -8   15.30    0.53   0
  -1   2  -3   98.08    0.66   0
   0 -22   3    0.92    0.78   0
   0 -21   3    1.23    0.69   0
   0 -20   3  166.55    1.84   0
   0 -19   3   93.58    1.36   0
   0 -17   3  237.56    1.95   0
   0 -15   3   23.88    0.66   0
   1 -25   3   36.59    1.26   0
   1 -10   3   33.52    0.67   0
   1   5  -8   22.88    0.74   0
   2  -8   3    0.82    0.22   0
   2   8  -5    6.73    0.43   0
   3   7  -9    6.06    0.86   0
   3   8  -8    0.06    0.55   0
   3   8  -3  246.80    1.54   0
   3   9  -6    5.69    0.55   0
   3   9  -5   35.33    0.78   0
   4   9  -8    5.30    0.80   0
   4  10  -6   27.82    0.83   0
   6  11  -7    0.90    0.63   0
   6  11  -6    1.13    0.55   0
   8  -3   2    0.09    0.09   0
   8  10  -4    0.01    0.57   0
   8  11  -7    5.17    0.97   0
   9  11  -6   11.01    0.88   0
  10   8  -3   42.69    0.96   0
  -4 -15  -1    8.95    0.41   0
  -3 -20   1   41.59    1.02   0
  -3 -19   1  131.50    1.54   0
  -3 -18   1   61.02    1.07   0
  -3 -17   1   58.19    1.01   0
  -3 -10   0   17.45    0.39   0
  -3  -7  -1    1.32    0.12   0
  -2 -21   2   78.67    1.38   0
  -2 -20   2    1.46    0.71   0
  -2 -19   2    0.20    0.58   0
  -2 -18   2   40.01    0.94   0
  -2 -17   2    3.22    0.58   0
  -2 -16   2   62.02    1.02   0
  -2  -3  -1 1513.39    1.30   0
  -1  -5   1    7.28    0.21   0
  -1   1  -7   21.69    0.54   0
   0 -24   3   27.96    1.24   0
   0 -23   3    5.73    0.73   0
   0 -14   3   19.60    0.58   0
   0   4  -6   -0.08    0.36   0
   1   6  -4   56.58    0.77   0
   2   5  -9   -0.27    0.68   0
   2   7  -7    0.83    0.56   0
   3 -20   4    7.03    0.84   0
   3 -19   4   94.31    1.53   0
   4 -19   4    0.36    0.59   0
   4 -16   4   -0.20    0.60   0
   4 -15   4    4.85    0.60   0
   5 -19   4    2.88    0.76   0
   5 -17   4    3.64    0.69   0
   5 -16   4    6.45    0.71   0
   5  10  -7   18.73    0.84   0
   6   2   1    9.94    0.18   0
   6  10  -4   13.25    0.59   0
   7  10  -4   35.00    0.86   0
   8  -9   3   24.49    0.55   0
   8   6  -1    0.12    0.24   0
   9   7  -2   41.46    0.84   0
   9  10  -5   -0.60    0.74   0
  11   5  -2    1.00    0.49   0
  -4 -24  -1    5.33    0.77   0
  -4 -23  -1    0.30    0.53   0
  -4 -14  -1  302.38    1.65   0
  -4 -11  -2   71.15    0.64   0
  -3 -23   1   13.16    0.91   0
  -3 -22   1    6.45    0.63   0
  -3 -21   1   30.95    0.88   0
  -3 -16   1  469.56    2.43   0
  -3 -15   1   36.42    0.72   0
  -2 -23   2    0.38    0.77   0
  -2 -22   2    3.85    0.63   0
  -2 -15   2  113.19    1.22   0
  -2 -14   2    0.69    0.41   0
  -1  -3  -9    1.55    0.47   0
  -1   2  -5   21.97    0.47   0
  -1   2  -4  200.76    1.09   0
   0 -25   3    1.01    0.75   0
   0 -12   3    2.88    0.34   0
   0  -6   2  224.82    1.13   0
   0   2  -8   37.82    0.81   0
   0   3  -7   17.24    0.62   0
   0   3  -2   94.46    0.62   0
   1  -9   3    5.56    0.33   0
   1  -4   2   45.76    0.45   0
   1   4  -8   47.83    1.03   0
   1   5  -7   61.57    1.04   0
   1   6  -5   48.49    0.77   0
   2   6  -8    0.23    0.46   0
   3 -22   4    4.35    0.77   0
   3 -15   4   36.24    0.90   0
   3   6  -9   15.21    0.96   0
   4   6  -1   -0.15    0.15   0
   4   9  -7   14.49    0.72   0
   4   9  -4    2.53    0.37   0
   5   9  -8   23.20    1.05   0
   6 -16   4    4.92    0.70   0
   6  10  -5   28.37    0.94   0
   7   9  -3   32.03    0.73   0
   7  10  -8   21.22    1.11   0
   9   5  -1   60.06    0.81   0
   9   8  -3    4.01    0.58   0
   9   9  -4   30.24    1.01   0
  10  -2   1    3.71    0.15   0
  10   4  -1    9.40    0.46   0
  10   6  -2    7.17    0.47   0
  -4 -13  -1    0.80    0.24   0
  -3 -25   1    1.84    0.85   0
  -3 -24   1   33.18    1.05   0
  -3  -9   0  180.28    1.05   0
  -2 -25   2   18.88    0.98   0
  -2 -24   2   38.60    1.13   0
  -2  -3  -7   40.86    0.62   0
  -2  -1  -5   78.21    0.66   0
  -2  -1  -3  256.98    0.77   0
  -1 -22   3   57.35    1.36   0
  -1 -21   3    1.31    0.76   0
  -1 -20   3   34.21    0.94   0
  -1 -19   3   51.68    1.07   0
  -1 -18   3   81.63    1.25   0
  -1 -17   3   59.75    1.10   0
  -1  -1  -8    5.99    0.41   0
   0 -11   3   40.81    0.70   0
   0   0  -9    0.27    0.43   0
   0   4  -5   -0.05    0.24   0
   2 -23   4    3.02    0.92   0
   2 -22   4    7.48    0.83   0
   2 -21   4    2.48    0.63   0
   2 -20   4    6.02    0.67   0
   2 -18   4    4.17    0.54   0
   2 -17   4    2.55    0.47   0
   2 -16   4    7.86    0.56   0
   2 -15   4   37.76    0.89   0
   2   7  -6   50.67    0.90   0
   2   7  -5   30.65    0.67   0
   2   7  -4    0.80    0.27   0
   3 -14   4   30.73    0.74   0
   3 -13   4    8.86    0.56   0
   3   7  -8   13.56    0.69   0
   3   8  -6   16.52    0.64   0
   3   8  -5    6.21    0.57   0
   3   8  -4  200.01    1.52   0
   4 -13   4   12.01    0.55   0
   4   7  -9    5.92    0.72   0
   4   8  -3   92.29    1.00   0
   4   9  -5    2.40    0.41   0
   5 -13   4    0.37    0.46   0
   5  -1   2   23.84    0.17   0
   5   2   1  223.58    0.64   0
   5   8  -9    0.31    0.70   0
   5   9  -4    1.09    0.50   0
   6 -15   4    0.49    0.50   0
   6  10  -6  110.37    1.55   0
   7   6  -1    4.75    0.30   0
   7  10  -5    8.84    0.60   0
   8   7  -2   73.94    1.00   0
   8  10  -6   34.46    1.06   0
  10   7  -3    1.82    0.60   0
  -4 -23   0    1.76    0.71   0
  -4 -22   0   -0.24    0.52   0
  -4 -21   0   17.24    0.72   0
  -4 -20   0    7.50    0.57   0
  -4 -19   0    0.56    0.37   0
  -4 -18   0   97.98    1.20   0
  -4 -17   0    3.45    0.40   0
  -4 -16   0    1.16    0.41   0
  -4 -12  -1   49.93    0.66   0
  -4 -10  -2    8.83    0.28   0
  -3 -26   1    2.93    0.77   0
  -3 -13   1   92.41    0.99   0
  -3  -6  -6   66.93    0.53   0
  -2 -26   2    0.65    0.75   0
  -2 -12   2  175.02    1.37   0
  -2  -2  -6    3.68    0.27   0
  -1 -25   3    5.63    0.98   0
  -1 -24   3   10.84    0.82   0
  -1 -23   3   10.66    0.83   0
  -1 -16   3  144.68    1.48   0
  -1 -15   3   56.55    0.94   0
  -1  -8   2  327.12    1.52   0
  -1  -2   0  490.07    0.82   0
  -1   0  -7    0.36    0.34   0
  -1   1  -6   20.73    0.51   0
   1 -21   4    3.31    0.77   0
   1 -20   4   21.25    0.95   0
   1 -19   4   42.25    1.12   0
   1 -18   4  140.07    1.71   0
   1 -17   4   -0.11    0.60   0
   1  -8   3    1.29    0.23   0
   1   5  -6    1.28    0.45   0
   1   5  -3  397.11    1.65   0
   2 -14   4   29.52    0.72   0
   2   4  -9    2.44    0.59   0
   4 -12   4   14.14    0.52   0
   4   4   0  121.88    0.68   0
   5 -12   4   -0.15    0.42   0
   5   6  -1    2.47    0.22   0
   5   9  -7   69.24    1.27   0
   5   9  -6    1.47    0.62   0
   5   9  -5   71.06    1.18   0
   6   9  -8    0.20    0.64   0
   6   9  -4   10.77    0.62   0
   7   9  -8    1.63    0.91   0
   8   8  -3   18.34    0.71   0
   9   9  -5    6.54    0.79   0
  -4  -9  -3  218.88    0.79   0
  -3  -8  -7   21.36    0.36   0
  -2 -11   2   30.12    0.63   0
  -2  -7   1   20.72    0.40   0
  -2  -1  -4    2.79    0.16   0
  -1 -14   3    3.21    0.39   0
  -1  -4  -9    2.95    0.49   0
   0 -10   3   10.16    0.40   0
   0   1  -8    1.69    0.38   0
   0   3  -6  130.19    1.20   0
   1 -23   4    5.37    0.78   0
   1 -15   4    6.46    0.60   0
   1   3  -8   32.61    0.89   0
   1   3  -1 1204.16    1.93   0
   1   4  -7   26.73    0.76   0
   2 -13   4    3.05    0.39   0
   2  -6   3   12.69    0.37   0
   2   6  -3  503.60    1.99   0
   3   5  -9   -0.59    0.59   0
   3   5  -1  231.45    1.09   0
   3   6  -8   -0.11    0.61   0
   3   7  -7    6.94    0.58   0
   4  -1   2    2.00    0.08   0
   4   6  -9    0.88    0.79   0
   4   7  -8   -0.41    0.71   0
   4   8  -7    1.19    0.50   0
   4   8  -4    3.09    0.45   0
   5 -11   4   14.22    0.56   0
   5   7  -2   80.36    0.91   0
   5   8  -8    2.10    0.65   0
   6 -12   4   38.77    0.82   0
   6   4   0   23.88    0.39   0
   6   9  -7    0.01    0.60   0
   7   8  -3    5.90    0.52   0
   8   9  -7    0.40    0.86   0
   9   6  -2   45.84    0.86   0
   9   9  -6   31.92    1.09   0
  10   1   0   12.34    0.37   0
  10   8  -5    0.18    0.77   0
  11   2  -1    0.00    0.39   0
  11   4  -2   -0.16    0.37   0
  -4 -14   0  360.85    1.90   0
  -4 -11  -1   62.27    0.66   0
  -4  -9  -4   10.92    0.14   0
  -3 -23   2   -1.13    0.75   0
  -3 -22   2    0.07    0.70   0
  -3 -21   2    0.46    0.53   0
  -3 -19   2    1.26    0.49   0
  -3 -18   2    2.27    0.61   0
  -3 -11   1    3.10    0.28   0
  -3  -8   0  622.36    1.84   0
  -3  -6  -1   41.81    0.38   0
  -3  -5  -5    3.12    0.15   0
  -1 -12   3   17.31    0.58   0
  -1  -4   1 2561.47    3.01   0
  -1  -2  -8   11.07    0.46   0
   0 -22   4    8.13    0.93   0
   0 -21   4    9.43    0.91   0
   0 -20   4    7.29    0.84   0
   0 -19   4   -0.48    0.66   0
   0  -9   3  614.26    2.31   0
   0  -5   2    8.90    0.25   0
   0   2  -7    0.19    0.31   0
   1 -14   4   -0.07    0.35   0
   1  -7   3  106.93    0.90   0
   1   1  -9   28.33    0.92   0
   1   4  -2  699.47    1.86   0
   1   5  -5   62.42    0.82   0
   1   5  -4  366.41    1.75   0
   2 -12   4  228.65    1.67   0
   2   3  -9    9.53    0.79   0
   2   5  -2  399.59    1.55   0
   2   6  -6    1.45    0.37   0
   3 -11   4  119.82    1.17   0
   3  -5   3  105.39    0.76   0
   3   6  -2  335.13    1.53   0
   3   7  -6   40.13    0.84   0
   3   7  -4   61.10    0.90   0
   4   8  -6  348.80    2.39   0
   4   8  -5   54.15    0.94   0
   5   4   0   67.62    0.54   0
   5   8  -7   16.88    0.88   0
   6   7  -9    0.89    0.92   0
   6   8  -8   29.25    1.06   0
   6   9  -6   37.31    0.99   0
   7   9  -6   21.28    0.84   0
   8   9  -6    6.75    0.72   0
   9   7  -3   12.94    0.58   0
  10   3  -1   10.27    0.47   0
  10   7  -4    6.53    0.74   0
  11   5  -3    1.67    0.62   0
  -5 -22  -2    3.96    0.65   0
  -5 -20  -3    2.30    0.39   0
  -5 -20  -2    1.07    0.50   0
  -5 -19  -3    0.66    0.42   0
  -5 -19  -2   39.38    0.83   0
  -5 -18  -3    2.62    0.44   0
  -4 -22   1    8.02    0.74   0
  -4 -21   1   43.78    1.11   0
  -4 -13   0   43.52    0.67   0
  -3 -25   2   10.72    0.86   0
  -3 -24   2   11.93    0.82   0
  -3 -17   2   36.89    0.81   0
  -3 -16   2   63.05    0.99   0
  -2 -24   3   25.92    1.15   0
  -2 -23   3   46.48    1.21   0
  -2 -22   3   20.66    0.89   0
  -2 -21   3    1.39    0.54   0
  -2 -20   3   -0.02    0.51   0
  -2 -19   3    2.04    0.49   0
  -2 -18   3   59.42    1.09   0
  -2 -17   3  129.48    1.53   0
  -2 -10   2  102.87    0.97   0
  -2  -6  -8   33.05    0.62   0
  -2  -4  -7    5.84    0.35   0
  -1  -7   2  246.94    1.27   0
  -1   1  -5    1.71    0.22   0
   0 -24   4    0.61    0.73   0
   0 -23   4    4.86    0.77   0
   0 -18   4   34.04    0.91   0
   0 -17   4   13.22    0.67   0
   0 -16   4   59.45    1.12   0
   0  -2   1 1049.21    1.51   0
   0   3  -5  508.12    2.06   0
   0   3  -3    2.45    0.18   0
   1 -13   4  141.24    1.38   0
   2 -11   4    1.07    0.31   0
   2  -2   2   10.44    0.19   0
   2   5  -7  174.76    1.63   0
   2   6  -5  229.00    1.62   0
   2   6  -4  191.40    1.36   0
   3 -10   4   42.74    0.74   0
   3   4  -9   11.39    0.95   0
   3   7  -5  103.18    1.18   0
   4 -10   4    1.82    0.31   0
   4   7  -7   11.06    0.80   0
   5 -10   4    0.45    0.36   0
   5   6  -9    0.86    0.83   0
   5   8  -6    2.48    0.61   0
   5   8  -4   11.42    0.50   0
   6 -11   4    1.57    0.42   0
   6  -5   3    0.38    0.17   0
   7   8  -8    3.21    0.78   0
   9   4  -1    3.82    0.31   0
   9   8  -5   25.84    0.92   0
  10   6  -3    0.66    0.42   0
  -5 -19  -4    3.40    0.41   0
  -5 -18  -2   13.72    0.50   0
  -5 -17  -3    0.47    0.35   0
  -4 -25   1    4.84    0.88   0
  -4 -24   1    1.31    0.65   0
  -4 -23   1    3.46    0.62   0
  -4 -17   1   12.52    0.54   0
  -4 -10  -1  231.60    1.18   0
  -4  -9  -2   63.07    0.52   0
  -3 -15   2   56.45    0.91   0
  -3 -10   1   95.89    0.89   0
  -2 -25   3    0.65    0.74   0
  -2 -16   3    5.39    0.47   0
  -2 -15   3   -0.73    0.50   0
  -1 -11   3   38.98    0.69   0
  -1  -1  -7   22.47    0.53   0
  -1   0  -6   63.69    0.79   0
  -1   1  -3    4.09    0.16   0
   0 -15   4    4.88    0.48   0
   0  -8   3  575.78    2.15   0
   0  -2  -9    2.54    0.59   0
   0   0  -8   18.66    0.60   0
   0   3  -4    6.19    0.28   0
   1 -12   4    6.16    0.42   0
   1   2  -8   12.66    0.61   0
   1   4  -6    4.04    0.36   0
   3   5  -8    0.54    0.49   0
   3   6  -7   60.15    1.08   0
   4   6  -8   10.85    0.71   0
   5   8  -5   91.53    1.22   0
   6   7  -8  109.96    1.79   0
   6   8  -7  132.81    1.76   0
   6   8  -6    0.19    0.66   0
   6   8  -4   32.24    0.77   0
   7 -12   4   13.46    0.59   0
   7   1   1  144.23    0.64   0
   7   5  -1  291.78    1.55   0
   7   8  -7   78.17    1.46   0
   7   8  -4    1.83    0.42   0
   8   6  -2  149.80    1.32   0
   8   7  -3    9.84    0.50   0
   8   8  -5   30.08    0.99   0
  11   3  -2    5.34    0.54   0
  -5 -23  -1   83.98    1.37   0
  -5 -22  -1    1.60    0.52   0
  -5 -21  -1   18.75    0.70   0
  -5 -20  -1    0.38    0.44   0
  -5 -18  -1    8.41    0.56   0
  -5 -17  -4    3.73    0.33   0
  -5 -16  -3   20.80    0.50   0
  -5 -16  -2   44.45    0.74   0
  -4 -16   1   40.97    0.81   0
  -4 -12   0    7.14    0.33   0
  -3 -14   2  101.96    1.14   0
  -2 -14   3   11.47    0.61   0
  -2  -9   2    9.47    0.35   0
  -2  -4   0   94.35    0.52   0
  -2  -3  -6    2.12    0.27   0
  -2  -2  -5    1.82    0.20   0
  -1 -24   4    2.06    0.95   0
  -1 -23   4   -0.28    0.71   0
  -1 -22   4   33.90    1.07   0
  -1 -21   4   11.74    0.77   0
  -1 -20   4   -0.15    0.57   0
  -1 -19   4    0.34    0.65   0
  -1 -18   4   31.68    0.98   0
  -1 -10   3   77.82    0.94   0
  -1  -3  -8    0.40    0.32   0
   0   1  -7   48.48    0.79   0
   0   2  -6   56.05    0.78   0
   1 -11   4   12.35    0.54   0
   1  -6   3   14.92    0.38   0
   1   0  -9    0.06    0.47   0
   1   4  -3   57.80    0.66   0
   2  -5   3    6.28    0.29   0
   2   2  -9    0.74    0.54   0
   3 -20   5   15.42    1.00   0
   3 -19   5    0.65    0.75   0
   3  -9   4   36.44    0.67   0
   3   3   0  494.38    1.19   0
   3   6  -3  106.43    0.98   0
   4  -9   4   12.95    0.42   0
   4   7  -6   64.82    1.09   0
   4   7  -5   29.17    0.79   0
   4   7  -4   19.88    0.55   0
   5  -9   4    2.96    0.35   0
   5   7  -7   18.57    0.77   0
   5   7  -3    0.49    0.28   0
   6 -10   4    0.80    0.38   0
   6   6  -9    1.57    0.74   0
   6   7  -3   49.28    0.86   0
   6   8  -5  119.14    1.45   0
   7   6  -2    6.72    0.43   0
   7   7  -8    6.50    1.01   0
   7   7  -3   35.73    0.74   0
   7   8  -6   17.53    0.78   0
   7   8  -5   27.31    0.84   0
   8  -7   3    0.91    0.23   0
   8   7  -8   15.62    1.11   0
   9  -1   1   85.65    0.57   0
   9   5  -2   37.70    0.79   0
   9   7  -4   18.85    0.75   0
  10   4  -2    2.86    0.47   0
  10   6  -4   68.53    1.29   0
  11   1  -1    2.63    0.43   0
  -5 -17  -1   13.99    0.58   0
  -5 -15  -2   17.95    0.49   0
  -4 -14   1   -0.49    0.37   0
  -3  -9  -7   12.86    0.33   0
  -3  -9   1    0.28    0.27   0
  -2 -13   3   14.23    0.60   0
  -2  -7  -8   55.72    0.76   0
  -1 -17   4   19.09    0.73   0
  -1 -16   4    1.26    0.63   0
  -1  -6   2   19.56    0.38   0
   0 -13   4   68.85    0.99   0
   0  -4   2  108.12    0.71   0
   0   2  -2 2199.11    2.77   0
   1   4  -5    1.74    0.31   0
   1   4  -4  175.24    1.22   0
   2 -21   5    0.68    0.70   0
   2 -20   5    2.29    0.67   0
   2 -18   5    0.73    0.70   0
   2   5  -3   90.30    0.85   0
   3 -18   5   24.14    0.91   0
   3 -17   5   -0.87    0.65   0
   3   3  -9    7.74    0.67   0
   4 -17   5   15.56    0.85   0
   4  -4   3  216.21    0.96   0
   4   4  -9    6.86    0.72   0
   4   6  -7    1.81    0.62   0
   5  -4   3   64.69    0.52   0
   5   5  -9    7.39    0.76   0
   5   6  -8   18.64    0.86   0
   5   6  -2  119.07    1.03   0
   6   6  -2   57.48    0.83   0
   7 -11   4    0.92    0.42   0
   8   7  -7    0.77    0.82   0
   8   7  -4   64.03    1.15   0
   9   7  -6    0.14    0.74   0
   9   7  -5   11.91    0.72   0
  11   4  -3   -0.37    0.48   0
  -5 -24   0    2.11    0.76   0
  -5 -21   0    1.00    0.48   0
  -5 -16  -4    6.28    0.32   0
  -5 -16  -1  120.54    1.16   0
  -4 -25   2   -0.38    0.85   0
  -4 -24   2   -0.69    0.81   0
  -4 -19   2   17.67    0.81   0
  -3 -25   3    3.75    0.79   0
  -3 -24   3   25.30    1.03   0
  -3 -23   3   13.36    0.83   0
  -3 -22   3    1.35    0.59   0
  -3 -21   3    0.07    0.56   0
  -3 -20   3   18.28    0.78   0
  -3 -19   3    3.94    0.55   0
  -3 -18   3   59.62    1.21   0
  -3 -12   2   49.88    0.77   0
  -3  -7  -6  111.22    0.69   0
  -2 -12   3    2.46    0.45   0
  -2  -5  -7    0.26    0.27   0
  -1 -15   4   64.93    1.06   0
  -1  -9   3  147.63    1.20   0
  -1  -2  -7    8.86    0.47   0
   0 -12   4   -0.32    0.30   0
   0  -3  -9    1.88    0.45   0
   0  -1  -8    1.62    0.37   0
   1 -21   5    0.86    0.71   0
   1 -20   5   -0.33    0.62   0
   1 -19   5    0.51    0.76   0
   1 -10   4   54.47    0.80   0
   1  -1  -9   30.14    0.93   0
   1   1  -8    4.50    0.48   0
   2 -17   5   27.07    0.87   0
   2 -16   5    8.90    0.70   0
   2  -9   4  469.28    2.10   0
   2   5  -5   51.71    0.80   0
   2   5  -4  236.60    1.47   0
   3 -16   5   12.06    0.68   0
   3 -15   5    6.44    0.67   0
   3   4  -8    3.89    0.54   0
   3   5  -7    0.07    0.46   0
   3   5  -2   38.59    0.56   0
   3   6  -4   84.34    0.96   0
   4 -15   5    4.34    0.63   0
   4  -8   4  162.44    1.20   0
   4   5  -8   11.50    0.71   0
   5   7  -5   16.40    0.60   0
   6  -9   4    0.83    0.33   0
   6   5  -9   10.93    0.85   0
   6   6  -8   13.93    0.84   0
   6   7  -6   17.90    0.91   0
   6   7  -4    8.77    0.60   0
   7   7  -7    2.32    0.65   0
   7   7  -4   79.81    1.14   0
   8   0   1   -0.21    0.13   0
   8   4  -1    1.60    0.27   0
   8   7  -6    1.68    0.75   0
   8   7  -5    5.50    0.70   0
  10   2  -1    2.43    0.42   0
  10   6  -5    5.29    0.70   0
  -5 -18   0   68.74    1.03   0
  -5 -17   0    0.82    0.45   0
  -5 -15  -1   -0.15    0.36   0
  -5 -14  -3    1.88    0.24   0
  -5 -14  -2    0.16    0.27   0
  -4 -18   2    8.88    0.56   0
  -4 -17   2   29.31    0.85   0
  -4 -13   1    2.38    0.31   0
  -4  -9  -1   79.95    0.64   0
  -3 -17   3  272.51    2.12   0
  -3 -16   3   71.12    1.17   0
  -2 -24   4   26.28    1.10   0
  -2 -23   4   33.94    1.15   0
  -2 -22   4   28.03    1.02   0
  -2 -21   4   24.89    0.97   0
  -2 -20   4  136.42    1.75   0
  -2 -19   4    1.74    0.71   0
  -2  -8   2    0.36    0.22   0
  -1 -14   4   16.60    0.59   0
  -1  -4  -8    2.56    0.43   0
  -1  -1  -6   22.19    0.50   0
  -1   0  -5   -0.03    0.16   0
   0 -11   4    7.39    0.49   0
   0   0  -7   -0.22    0.38   0
   1 -18   5    1.26    0.52   0
   1 -17   5    0.04    0.66   0
   1   2  -7    0.96    0.33   0
   3  -1   2  717.12    1.07   0
   3   2  -9    4.87    0.76   0
   3   4  -1   91.42    0.67   0
   4 -14   5    9.50    0.67   0
   4   3  -9   21.69    1.05   0
   4   6  -3  140.19    1.17   0
   5 -16   5   27.11    0.90   0
   5  -8   4   66.88    0.78   0
   5   4  -9   31.20    1.04   0
   5   6  -7   56.01    1.13   0
   6   7  -5    3.61    0.45   0
   7   6  -8   12.07    0.89   0
   7   7  -6    1.28    0.53   0
   8   5  -2    7.70    0.42   0
   8   6  -8    0.19    0.74   0
   9   3  -1    5.88    0.33   0
   9   6  -4    4.94    0.55   0
  11   2  -2    7.60    0.58   0
  -5 -23   1   39.02    1.18   0
  -5 -15  -4   41.06    0.51   0
  -5 -14  -1   54.70    0.77   0
  -4 -12   1   59.44    0.84   0
  -4 -10   0    7.38    0.29   0
  -4  -8  -2    2.22    0.15   0
  -3 -15   3  115.69    1.39   0
  -3  -8   1  529.29    1.87   0
  -2 -18   4    8.24    0.62   0
  -2 -17   4    2.06    0.63   0
  -2 -11   3   46.24    0.75   0
  -2  -2  -4    1.13    0.13   0
  -1 -13   4   59.54    0.95   0
   0 -23   5    2.33    0.79   0
   0 -22   5    1.11    0.73   0
   0 -21   5   -0.04    0.64   0
   0 -19   5   16.98    0.84   0
   0  -4  -9   13.03    0.75   0
   0   1  -6    7.19    0.36   0
   0   2  -4   -0.03    0.25   0
   0   2  -3   16.11    0.34   0
   1 -16   5    0.30    0.47   0
   1  -9   4    1.37    0.29   0
   1  -5   3   79.00    0.71   0
   1   3  -2  457.04    1.44   0
   2  -8   4  561.94    2.21   0
   2   0  -9    0.73    0.65   0
   2   2  -8    0.12    0.45   0
   2   4  -6    7.84    0.46   0
   2   4  -2  228.43    1.14   0
   3   3  -8   -0.03    0.58   0
   3   5  -6   41.06    0.83   0
   4   4  -8   10.27    0.79   0
   4   6  -5   97.29    1.17   0
   4   6  -4   60.35    0.86   0
   5 -14   5   49.85    1.06   0
   6   3   0  182.77    0.96   0
   6   4  -9   -0.54    0.85   0
   6   5  -8    2.49    0.83   0
   6   6  -7   33.90    0.98   0
   7 -10   4    2.33    0.36   0
   7   4  -1   39.67    0.62   0
   7   6  -3    3.83    0.41   0
   8   6  -7    2.78    0.67   0
   8   6  -4    3.03    0.60   0
   9   4  -2   20.36    0.66   0
   9   5  -3    3.11    0.46   0
   9   6  -5   52.93    1.13   0
  10   3  -2    0.76    0.47   0
  10   5  -4   44.87    1.02   0
  11   3  -3    0.55    0.61   0
  -5 -21   1   41.55    1.02   0
  -5 -20   1    1.94    0.49   0
  -5 -19   1    4.21    0.60   0
  -5 -15   0  253.06    1.71   0
  -5 -13  -2    1.19    0.27   0
  -4 -15   2   43.38    0.83   0
  -4  -8  -3    6.84    0.13   0
  -3 -10   2   53.82    0.77   0
  -3  -6   0  147.92    0.81   0
  -3  -5  -4   48.21    0.31   0
  -3  -5  -1  449.61    1.04   0
  -2 -16   4   21.69    0.74   0
  -2  -8  -8    2.05    0.35   0
  -2  -5   1   20.74    0.33   0
  -2  -4  -6   28.54    0.48   0
  -2  -2  -2   12.16    0.10   0
  -1  -8   3  315.05    1.63   0
  -1  -5   2  298.56    1.27   0
  -1  -3   1 1196.70    1.93   0
   0  -2  -8   36.04    0.77   0
   0   1  -1    1.50    0.09   0
   1  -2  -9   17.48    0.80   0
   1   0  -8   12.00    0.59   0
   1   3  -5   51.31    0.73   0
   2 -13   5   -0.04    0.50   0
   3 -13   5   21.19    0.68   0
   3   1  -9   12.66    0.84   0
   3   4  -7  132.52    1.47   0
   3   5  -5   -0.09    0.41   0
   4 -13   5    0.88    0.39   0
   4  -7   4    0.04    0.27   0
   4   3   0  478.71    1.29   0
   4   5  -2   13.56    0.38   0
   5   3  -9   42.78    1.25   0
   5   3   0    1.29    0.16   0
   5   6  -5   89.91    1.23   0
   5   6  -4    0.92    0.45   0
   6   6  -6   79.95    1.37   0
   7  -5   3   20.50    0.28   0
   7   5  -8   24.90    1.00   0
   7   5  -2   57.64    0.81   0
   8   5  -8    6.43    0.85   0
   8   6  -6   16.57    0.82   0
  10  -3   1   17.97    0.35   0
  11   0  -1    0.02    0.38   0
  -5 -13  -3    2.75    0.22   0
  -4 -24   3   27.95    1.07   0
  -4 -23   3   83.13    1.56   0
  -4 -22   3   16.85    0.85   0
  -4 -21   3    9.55    0.83   0
  -4 -20   3    5.54    0.75   0
  -4 -14   2    1.58    0.36   0
  -4 -11   1   91.37    0.96   0
  -3 -24   4   54.60    1.55   0
  -3 -23   4    1.95    0.94   0
  -3 -22   4   53.02    1.43   0
  -3 -21   4   44.19    1.28   0
  -3 -13   3    0.67    0.48   0
  -3  -6  -5   22.44    0.29   0
  -2 -15   4   21.30    0.69   0
  -2  -6  -7   -0.25    0.30   0
  -2  -3  -5   51.38    0.53   0
  -1 -23   5    2.26    0.81   0
  -1 -22   5   42.18    1.26   0
  -1 -21   5   19.67    0.96   0
  -1 -20   5    0.60    0.62   0
  -1 -19   5   29.81    1.10   0
  -1  -5  -8    2.72    0.43   0
  -1  -3  -7    2.26    0.35   0
  -1   0  -4  669.94    1.83   0
  -1   0  -2  386.73    0.91   0
   0 -16   5   14.52    0.69   0
   0 -15   5   47.26    1.06   0
   1  -8   4   35.06    0.67   0
   1   1  -7    1.36    0.34   0
   1   2  -6   36.98    0.73   0
   2   4  -5  309.90    1.81   0
   3 -12   5    4.86    0.54   0
   3   5  -4   12.78    0.44   0
   4 -12   5   20.57    0.72   0
   4   5  -6  210.89    1.79   0
   5 -13   5    3.46    0.45   0
   5   4  -8    5.77    0.67   0
   5   5  -7    1.99    0.54   0
   6  -8   4   44.22    0.64   0
   6   1   1   25.51    0.28   0
   6   3  -9    5.96    0.91   0
   6   4  -1  168.24    1.12   0
   6   6  -5   52.68    0.98   0
   6   6  -4   30.22    0.71   0
   7   6  -5    2.45    0.51   0
   8   5  -3  197.63    1.69   0
   9   5  -7    0.89    0.71   0
  11   3  -4    2.35    0.71   0
  -5 -24   2    8.10    1.04   0
  -5 -22   2   38.98    1.18   0
  -5 -16   1   48.68    0.94   0
  -5 -14  -4    6.80    0.24   0
  -4 -19   3   87.60    1.37   0
  -4 -18   3   14.07    0.81   0
  -4 -13   2    1.99    0.43   0
  -4  -9   0    0.65    0.19   0
  -3 -20   4    0.37    0.57   0
  -3 -19   4    1.62    0.56   0
  -3 -10  -7    1.36    0.22   0
  -2 -14   4    7.87    0.54   0
  -2  -2  -3    0.57    0.09   0
  -1 -18   5    7.88    0.68   0
  -1 -11   4   68.92    0.95   0
  -1   0  -3    0.10    0.11   0
   0 -14   5   -0.27    0.51   0
   0  -9   4   86.00    0.96   0
   0  -5  -9    2.74    0.49   0
   0  -1  -7   51.56    0.80   0
   0   1  -5    1.42    0.30   0
   1 -13   5    6.64    0.48   0
   1  -2   2  328.52    1.00   0
   2 -12   5  154.33    1.48   0
   2  -7   4    2.35    0.26   0
   2  -1  -9    7.40    0.62   0
   2   2  -7   31.44    0.83   0
   2   3  -6    5.88    0.49   0
   2   4  -4   25.07    0.53   0
   3   2  -8   11.71    0.62   0
   4   4  -7   69.04    1.15   0
   5  -7   4    9.45    0.36   0
   5   2  -9   24.24    1.09   0
   6   5  -7    3.04    0.55   0
   7  -9   4    4.57    0.35   0
   7   4  -8    0.88    0.92   0
   8   3  -1    1.35    0.27   0
   8   4  -8   30.67    1.25   0
   8   4  -2    9.70    0.53   0
   9   5  -6    2.11    0.64   0
   9   5  -5   10.08    0.70   0
  10   1  -1   17.41    0.56   0
  10   4  -6   17.50    1.06   0
  11   1  -2    4.92    0.54   0
  11   2  -3    1.71    0.61   0
  -5 -21   2    3.41    0.61   0
  -5 -19   2    5.57    0.67   0
  -5 -13   0   68.86    0.88   0
  -3 -18   4   38.21    1.00   0
  -3 -17   4    3.88    0.68   0
  -3 -12   3   19.61    0.57   0
  -3  -9   2   46.20    0.68   0
  -3  -7   1    6.51    0.26   0
  -2 -23   5   14.71    1.00   0
  -2 -22   5    8.68    1.02   0
  -2 -21   5    2.82    0.99   0
  -2  -9  -8    5.26    0.42   0
  -2  -9   3  197.71    1.39   0
  -1 -16   5   83.13    1.31   0
  -1  -7   3   93.22    0.88   0
  -1  -2  -6   22.13    0.50   0
  -1  -1  -5    1.68    0.25   0
   0  -3  -8   19.63    0.62   0
   0  -3   2   95.42    0.63   0
   0   0  -6   71.83    0.85   0
   1 -12   5  137.98    1.41   0
   1   2  -1 2810.87    2.77   0
   2 -11   5   92.27    1.17   0
   3 -11   5  143.56    1.36   0
   3   0  -9   -0.24    0.54   0
   3   1   1   11.28    0.10   0
   4   1  -9   38.35    1.06   0
   4   5  -5    0.78    0.36   0
   4   5  -4   10.37    0.51   0
   5   3  -8    6.18    0.74   0
   5   5  -6   18.97    0.69   0
   6   5  -6   35.44    0.99   0
   7   2   0  263.63    1.23   0
   7   5  -6   13.97    0.86   0
   7   5  -3    5.70    0.41   0
   8  -6   3    8.67    0.20   0
   8  -3   2   -0.04    0.08   0
   8   5  -6   16.55    0.78   0
   8   5  -4    3.72    0.47   0
   9   4  -7   15.94    1.02   0
  10   2  -2    4.85    0.53   0
  10   3  -3   10.33    0.60   0
  -6 -21  -1    1.30    0.48   0
  -6 -20  -2    7.10    0.58   0
  -5 -18   2   34.56    0.88   0
  -5 -12  -1  300.01    1.49   0
  -4 -16   3  108.28    1.37   0
  -4 -12   2   90.73    1.04   0
  -4 -10   1   25.68    0.51   0
  -3 -16   4    9.79    0.62   0
  -3  -8  -6    6.39    0.26   0
  -2 -20   5   69.21    1.40   0
  -2 -19   5   27.93    0.97   0
  -2 -12   4   13.76    0.63   0
  -2  -6   2    0.41    0.27   0
  -1 -15   5   13.87    0.67   0
  -1 -10   4    2.15    0.33   0
  -1  -6  -8    0.41    0.43   0
   0 -13   5    0.39    0.40   0
   0  -8   4   38.32    0.69   0
   0  -6  -9   -0.30    0.58   0
   1 -20   6    0.81    0.76   0
   1 -19   6   15.06    1.03   0
   1  -7   4  228.68    1.42   0
   1  -4   3    9.12    0.29   0
   1   0  -7    0.06    0.40   0
   1   2  -5    1.58    0.37   0
   2 -18   6   20.26    1.08   0
   2  -2  -9    0.84    0.65   0
   2   0  -8    1.40    0.57   0
   3  -6   4   12.18    0.39   0
   3   4  -2   52.93    0.60   0
   4  -3   3   59.13    0.45   0
   5   4  -7   38.31    0.94   0
   5   5  -5   22.37    0.66   0
   5   5  -3   18.98    0.51   0
   6   3  -8    0.42    0.74   0
   6   4  -7   60.91    1.28   0
   6   5  -5    0.72    0.54   0
   6   5  -3  213.64    1.56   0
   7   2  -9   10.41    0.90   0
   7   4  -7   24.62    1.01   0
   7   5  -5   32.63    0.92   0
   8   4  -7   12.10    0.79   0
   9   4  -6    0.02    0.75   0
   9   4  -4    0.54    0.58   0
  11   2  -4    0.13    0.67   0
  -6 -21   0    0.29    0.49   0
  -6 -20   0    3.82    0.60   0
  -6 -19  -2    9.13    0.52   0
  -6 -19  -1    3.77    0.43   0
  -5 -17   2    3.42    0.48   0
  -5 -14   1   46.72    0.79   0
  -5 -12  -3    7.14    0.23   0
  -4 -23   4    2.58    0.78   0
  -4 -22   4    0.70    0.68   0
  -4 -21   4    4.42    0.93   0
  -3 -15   4   15.96    0.67   0
  -3 -11   3    5.36    0.40   0
  -2 -18   5    7.70    0.68   0
  -2 -17   5   45.27    1.13   0
  -2  -5  -6    6.22    0.32   0
  -1 -14   5    1.97    0.48   0
   0 -20   6   14.01    1.10   0
   0   1  -4   48.78    0.59   0
   1 -11   5   49.66    0.87   0
   1  -4  -9    1.69    0.62   0
   1   1  -6   94.47    1.03   0
   2 -10   5    1.47    0.47   0
   2  -6   4   22.01    0.48   0
   2   3  -5  151.72    1.27   0
   3 -17   6   23.28    0.93   0
   3 -10   5  477.40    2.33   0
   3  -1  -9   13.27    0.85   0
   3   1  -8   23.03    0.77   0
   3   3  -6   19.21    0.67   0
   3   4  -4  590.86    2.41   0
   4 -10   5    0.48    0.40   0
   4  -6   4   15.08    0.36   0
   4   0  -9    1.25    0.79   0
   5   1  -9    3.75    0.72   0
   6 -12   5   -0.33    0.47   0
   6  -7   4    0.16    0.26   0
   6   5  -4   23.52    0.65   0
   7   3  -8   25.01    1.03   0
   7   3  -1   13.63    0.46   0
   7   4  -2   21.40    0.53   0
   8   4  -3    4.83    0.53   0
  10   3  -5    5.99    0.83   0
  -6 -22   1   -0.59    0.71   0
  -6 -21   1   49.01    1.17   0
  -6 -19   0   11.98    0.61   0
  -6 -18  -2   15.24    0.57   0
  -6 -18  -1    2.03    0.39   0
  -6 -18   0   26.72    0.80   0
  -5 -16   2   23.88    0.70   0
  -5 -13   1   15.69    0.57   0
  -5 -12   0  228.22    1.41   0
  -4 -20   4    0.18    0.59   0
  -4 -19   4    6.26    0.81   0
  -4 -11   2   16.91    0.51   0
  -4  -8   0   11.96    0.31   0
  -3 -23   5   26.61    1.18   0
  -3 -22   5   20.66    1.04   0
  -3 -21   5    7.68    1.08   0
  -3 -14   4   26.46    0.74   0
  -3  -8   2  112.37    0.97   0
  -2 -16   5    0.19    0.50   0
  -2 -11   4   25.81    0.65   0
  -2 -10  -8    0.06    0.37   0
  -2  -7  -7    5.15    0.35   0
  -2  -3   0   36.54    0.30   0
  -1  -9   4    1.06    0.30   0
  -1  -4   2  677.24    1.84   0
   0 -19   6    2.73    0.68   0
   0  -4  -8   43.71    0.84   0
   1 -16   6    6.94    0.76   0
   1  -2  -8   13.60    0.58   0
   2  -1   2   86.25    0.42   0
   2   3  -2  555.36    1.72   0
   3 -16   6   28.28    0.93   0
   5   1   1    9.63    0.17   0
   5   3  -7   16.57    0.86   0
   5   4  -6   77.40    1.15   0
   6   1  -9    4.96    0.74   0
   6   4  -2    6.87    0.40   0
   7  -2   2    0.21    0.06   0
   7   1  -9   -1.02    0.89   0
   7   4  -6   21.91    0.89   0
   8   4  -5   19.31    0.89   0
   9  -2   1   17.05    0.34   0
   9   3  -3   87.94    1.22   0
  10   2  -3    3.93    0.59   0
  11   0  -2   16.22    0.63   0
  -6 -17  -1    4.54    0.37   0
  -5 -19   3    3.72    0.62   0
  -5 -15   2  218.96    1.77   0
  -5 -11  -2    0.71    0.19   0
  -5 -11  -1   66.87    0.68   0
  -4 -18   4    3.86    0.57   0
  -4 -17   4    5.87    0.73   0
  -4 -13   3  190.43    1.68   0
  -3 -20   5    6.08    0.75   0
  -3 -19   5   -0.37    0.78   0
  -3 -13   4   79.73    1.18   0
  -3 -10   3   -0.22    0.28   0
  -3  -6   1   42.38    0.53   0
  -3  -5   0  765.81    1.70   0
  -2  -4   1   39.64    0.42   0
  -1 -21   6   12.15    0.94   0
  -1 -20   6    6.32    0.81   0
  -1  -7  -8   10.28    0.52   0
  -1  -3  -6   40.92    0.63   0
   0 -17   6    2.10    0.60   0
   0 -11   5   21.45    0.64   0
   0  -7  -9   -0.27    0.55   0
   0  -1  -6    8.23    0.37   0
   0   0  -5   -0.51    0.28   0
   0   1  -3   10.85    0.26   0
   0   1  -2  180.83    0.76   0
   1 -10   5   -0.22    0.32   0
   1   2  -4  162.85    1.10   0
   2 -15   6   18.40    0.77   0
   2  -3  -9    8.70    0.65   0
   2  -3   3  214.56    0.96   0
   2  -1  -8    2.98    0.47   0
   2   3  -4    6.18    0.33   0
   2   3  -3   63.30    0.71   0
   3 -15   6    1.35    0.53   0
   3   0  -8   40.97    1.02   0
   4   1  -8    7.40    0.60   0
   4   4  -4    2.84    0.42   0
   5 -10   5    9.34    0.51   0
   5  -3   3   15.02    0.22   0
   5   0  -9   -0.17    0.60   0
   5   4  -5   17.04    0.65   0
   5   4  -2   39.09    0.60   0
   6   2  -8    6.22    0.66   0
   6   2   0   32.94    0.44   0
   6   3  -7    2.36    0.53   0
   7  -8   4    0.28    0.22   0
   7   0   1   -0.21    0.12   0
   7   2  -8    3.72    0.70   0
   7   3  -7   76.06    1.35   0
   7   4  -5    2.10    0.61   0
   7   4  -3  228.37    1.69   0
   8   2  -1   35.57    0.65   0
   8   3  -7    0.01    0.63   0
   8   3  -2   53.73    0.82   0
   9   2  -2    4.42    0.50   0
   9   3  -6   -0.62    0.61   0
   9   3  -4    7.61    0.65   0
  10   0  -1    0.38    0.31   0
  10   1  -2   15.32    0.65   0
  10   2  -6   12.24    0.98   0
  -6 -22   2    0.70    0.87   0
  -6 -18  -3   12.41    0.50   0
  -6 -18   1   67.96    1.20   0
  -6 -17   0    8.06    0.48   0
  -5 -18   3   28.27    0.87   0
  -5 -17   3   32.80    1.01   0
  -5 -14   2   89.76    1.14   0
  -5 -13  -4    0.63    0.13   0
  -5 -11   0    4.63    0.35   0
  -4 -16   4   68.79    1.29   0
  -4 -10   2   26.69    0.57   0
  -4  -7  -1   74.27    0.54   0
  -3 -18   5    0.15    0.61   0
  -3 -17   5   50.77    1.22   0
  -2 -14   5    0.06    0.46   0
  -2  -4  -5    7.91    0.27   0
  -1 -18   6   17.54    0.90   0
  -1 -12   5    7.16    0.50   0
  -1  -1  -4  758.66    1.92   0
   0 -16   6   13.68    0.75   0
   1  -6   4    0.29    0.23   0
   1  -5  -9   29.62    0.86   0
   1  -3  -8   33.16    0.87   0
   1   2  -3  612.89    1.89   0
   1   2  -2 2845.88    3.47   0
   2 -14   6   28.55    0.86   0
   2  -9   5  279.54    1.76   0
   3 -14   6    2.64    0.65   0
   3  -2  -9    5.20    0.62   0
   3   3  -5   48.17    0.79   0
   4  -9   5    9.62    0.46   0
   4  -1  -9   39.07    1.09   0
   4   2  -7    1.87    0.50   0
   4   3  -6   -0.03    0.39   0
   5   1  -8    4.96    0.74   0
   5   4  -4    9.08    0.55   0
   6   0  -9    0.68    0.69   0
   6   3  -1   44.26    0.58   0
   6   4  -5    7.41    0.52   0
   6   4  -3   20.32    0.54   0
   7   0  -9   -0.15    1.00   0
   7   4  -4    4.82    0.45   0
   9   1  -1   16.17    0.47   0
   9   2  -7    0.26    0.66   0
   9   3  -5   55.22    1.12   0
  10   2  -5   81.96    1.41   0
  -6 -21   2   11.93    0.75   0
  -6 -20   2   67.63    1.35   0
  -6 -17   1    1.75    0.56   0
  -6 -16  -2    2.83    0.37   0
  -6 -16   0   32.45    0.72   0
  -5 -22   4    1.93    0.97   0
  -4 -22   5    4.64    1.00   0
  -4 -15   4    4.50    0.69   0
  -4 -13  -6    1.39    0.16   0
  -4 -12   3  217.68    1.70   0
  -4  -7  -2   67.58    0.39   0
  -3 -16   5   49.00    1.20   0
  -3  -9   3  142.12    1.23   0
  -3  -7   2  161.95    1.12   0
  -2 -21   6    0.20    0.75   0
  -2 -20   6    9.70    1.02   0
  -2  -7   3   19.25    0.47   0
  -2  -5   2  407.36    1.58   0
  -1 -11   5   59.04    1.02   0
  -1  -5  -7  172.49    1.30   0
   0 -15   6    0.89    0.49   0
   0 -10   5    3.65    0.40   0
   0  -5  -8    4.69    0.44   0
   0  -4   3  177.80    1.05   0
   0  -3  -7   18.65    0.54   0
   1 -14   6    0.39    0.46   0
   1  -9   5    7.85    0.44   0
   1   0  -6   28.76    0.61   0
   1   1  -5   46.62    0.69   0
   2 -13   6    2.86    0.62   0
   2   0  -7    0.05    0.34   0
   2   1  -6   11.70    0.55   0
   2   2  -5  128.24    1.15   0
   3 -13   6   11.31    0.71   0
   3  -5   4   47.63    0.59   0
   3   2  -6    7.69    0.44   0
   4   1   1    7.37    0.12   0
   4   3  -1   41.72    0.49   0
   5   2  -7    0.75    0.48   0
   5   3  -6    1.18    0.42   0
   6   1  -8    0.20    0.73   0
   6   3  -6   29.83    0.92   0
   7   1  -8    3.50    0.90   0
   7   3  -2   87.07    1.01   0
   8   1  -8    1.76    0.68   0
   8   2  -7    1.77    0.62   0
   8   3  -3  101.33    1.19   0
  10  -4   1    2.09    0.26   0
  11  -2  -1    0.86    0.37   0
  11  -1  -2    2.99    0.55   0
  11   0  -3    0.04    0.48   0
  -6 -18   2   31.16    0.96   0
  -6 -17  -3   13.18    0.44   0
  -6 -15  -1  121.42    1.13   0
  -6 -15   0   57.93    0.90   0
  -5 -21   4    4.73    0.74   0
  -5 -20   4    0.68    0.65   0
  -5 -15   3   72.95    1.21   0
  -5 -13   2  157.17    1.44   0
  -5 -10  -1  108.58    0.82   0
  -4 -21   5   32.20    1.17   0
  -4 -20   5    3.99    0.91   0
  -4  -8   1    3.73    0.25   0
  -3 -15   5    2.04    0.72   0
  -3  -7  -5   39.27    0.41   0
  -2 -19   6   -0.36    0.66   0
  -2 -18   6    0.09    0.89   0
  -2  -8  -7    0.67    0.33   0
  -1  -5   3  392.87    1.66   0
   0 -14   6    0.77    0.50   0
   1 -13   6   24.65    0.79   0
   2  -8   5   56.37    0.86   0
   2  -5   4   26.38    0.46   0
   2  -2  -8    0.70    0.42   0
   3  -8   5   49.87    0.79   0
   3  -1  -8   25.33    0.78   0
   3   3  -2  195.63    1.12   0
   4 -13   6    1.29    0.58   0
   4  -5   4  132.63    0.89   0
   4  -2  -9   31.67    1.01   0
   4   0  -8  118.19    1.54   0
   4   3  -5  190.01    1.54   0
   5  -9   5    5.67    0.39   0
   5   2   0    6.15    0.22   0
   6  -1  -9    4.80    0.75   0
   7   2  -7    5.24    0.66   0
   9   1  -7   57.94    1.41   0
   9   2  -5   16.41    0.84   0
   9   2  -3   17.57    0.64   0
  10   1  -6    6.03    0.74   0
  10   1  -3    0.79    0.45   0
  11   0  -4    5.57    0.75   0
  -6 -22   3    5.65    0.84   0
  -6 -21   3   -0.11    0.93   0
  -6 -15  -2   39.79    0.63   0
  -5 -19   4   -0.92    0.58   0
  -5 -12   2  163.02    1.45   0
  -5 -10   0    0.60    0.28   0
  -4 -19   5   13.15    0.85   0
  -4 -18   5    1.50    0.81   0
  -4 -14   4    3.64    0.48   0
  -4  -9   2    1.63    0.27   0
  -3 -21   6   10.28    1.25   0
  -3 -14   5   -0.45    0.61   0
  -3 -12  -7   17.37    0.46   0
  -3  -9  -6    1.38    0.21   0
  -2  -6  -6   98.94    0.84   0
  -1 -15   6    0.21    0.53   0
  -1 -10   5  185.32    1.62   0
  -1  -7   4   34.58    0.64   0
  -1  -2   1 2747.03    2.76   0
   0 -13   6   19.15    0.82   0
   0  -9   5    1.60    0.34   0
   0  -6   4  142.53    1.12   0
   0   0  -4   94.00    0.78   0
   1  -8   5   98.86    1.09   0
   1  -4  -8   48.35    1.00   0
   1  -3   3  155.69    0.88   0
   2 -12   6    2.25    0.47   0
   3 -12   6    3.44    0.60   0
   3   3  -3    1.07    0.24   0
   4  -8   5    2.48    0.37   0
   4   1  -7    1.85    0.47   0
   4   2  -6  163.97    1.55   0
   4   2   0  110.70    0.62   0
   5  -2  -9   26.97    1.11   0
   5   0  -8  101.82    1.50   0
   6 -10   5   13.66    0.51   0
   6   3  -5   34.40    0.78   0
   7   1   0   26.51    0.45   0
   7   2  -1  401.53    1.81   0
   8   0  -8   31.01    1.26   0
   8   2  -2   17.04    0.57   0
   9   2  -4   20.69    0.71   0
  10  -1  -1   18.57    0.62   0
  10   0  -2    1.83    0.49   0
  10   1  -5   26.36    0.93   0
  -6 -19   3    6.85    0.76   0
  -6 -15   1   37.61    0.78   0
  -6 -14  -1    3.48    0.38   0
  -6 -14   0   27.88    0.67   0
  -5 -14   3   20.62    0.71   0
  -5 -11  -3   13.54    0.23   0
  -5 -10  -2    1.47    0.16   0
  -4 -17   5   97.78    1.51   0
  -4 -13   4  249.42    2.01   0
  -3 -20   6    4.04    0.80   0
  -3 -19   6    9.90    1.12   0
  -3 -10   4  145.30    1.44   0
  -2 -16   6    4.77    0.66   0
  -2  -6   3  511.18    2.05   0
  -1 -14   6   35.91    0.95   0
  -1  -6  -7    8.46    0.44   0
  -1  -3   2  510.86    1.54   0
   0  -4  -7    0.44    0.41   0
   0  -2   2 2153.98    2.79   0
   0  -1  -5    2.15    0.31   0
   1  -5   4    0.43    0.22   0
   1   1  -4   28.08    0.53   0
   2  -5  -9    0.08    0.52   0
   2  -3  -8   11.40    0.70   0
   2  -1  -7   75.62    1.07   0
   2   2  -4  625.58    2.27   0
   2   2  -1  700.90    1.56   0
   3   0  -7   -0.03    0.40   0
   3   2  -5    3.13    0.37   0
   4 -12   6    0.32    0.51   0
   4  -3  -9   21.95    1.03   0
   4   3  -4    4.47    0.35   0
   4   3  -2  183.70    1.14   0
   5   2  -6   11.27    0.55   0
   5   3  -4  130.07    1.29   0
   5   3  -2  228.27    1.38   0
   6  -6   4  128.96    0.80   0
   6  -2  -9   41.17    1.30   0
   6   0  -8   47.44    1.17   0
   6   3  -4   75.06    1.05   0
   7   0  -8   18.95    0.92   0
   7   1  -7    0.67    0.69   0
   8   0   0   85.95    0.80   0
   8   1  -1  231.19    1.48   0
   9   0  -7    0.79    0.83   0
   9   0  -1   -0.12    0.35   0
   9   1  -6   -0.39    0.57   0
   9   1  -2    5.35    0.42   0
  11  -1  -3   12.66    0.67   0
  -6 -18   3   10.94    0.78   0
  -6 -16  -3    0.23    0.27   0
  -6 -16   2   20.06    0.71   0
  -5 -21   5    0.84    0.93   0
  -5 -16   4   71.14    1.26   0
  -5 -13   3   -0.08    0.50   0
  -5 -10   1   12.65    0.50   0
  -4 -16   5   93.76    1.45   0
  -4 -12   4  126.05    1.47   0
  -4 -10   3    2.04    0.35   0
  -3 -18   6   17.96    0.92   0
  -3 -13   5    3.56    0.50   0
  -3  -6   2  335.56    1.57   0
  -3  -5   1  241.31    1.13   0
  -2 -15   6   -0.53    0.56   0
  -2  -8   4   39.51    0.70   0
  -1 -13   6   43.00    1.08   0
  -1  -9  -8   20.20    0.65   0
  -1  -9   5   21.61    0.68   0
   0 -18   7    2.63    0.93   0
   0 -12   6   -0.51    0.44   0
   0  -8   5    2.49    0.46   0
   1 -11   6    1.74    0.53   0
   1  -1  -6   88.55    0.99   0
   1   0  -5   -0.38    0.31   0
   2 -11   6   33.86    0.80   0
   2   0  -6  113.27    1.20   0
   2   1  -5   98.43    1.04   0
   3 -11   6   -0.10    0.53   0
   3  -2  -8    9.12    0.58   0
   5  -5   4  118.76    0.78   0
   5  -1  -8    4.76    0.73   0
   5   3  -3  169.44    1.30   0
   8  -1  -8    1.22    0.87   0
   8   2  -4   44.15    0.90   0
   8   2  -3  200.18    1.65   0
   9   1  -3  130.01    1.46   0
  10   0  -5   -0.86    0.69   0
  10   0  -3   -0.08    0.54   0
  11  -2  -2    7.10    0.63   0
  11  -1  -4    0.16    0.56   0
  -7 -21   1    1.56    0.59   0
  -6 -21   4    5.93    1.04   0
  -6 -14  -2   22.16    0.46   0
  -6 -13   0   70.64    0.90   0
  -5 -20   5   30.38    1.15   0
  -5 -11   2   47.06    0.78   0
  -4  -7   1   54.89    0.63   0
  -3 -17   6    2.34    0.65   0
  -3 -12   5   19.52    0.79   0
  -2 -14   6   21.20    0.81   0
  -2  -9  -7    1.09    0.34   0
  -1 -18   7    4.09    0.93   0
  -1  -6   4   57.56    0.81   0
   0 -17   7   16.16    0.94   0
   1 -16   7   -0.72    0.78   0
   1  -7   5   68.38    0.91   0
   1  -5  -8   23.73    0.77   0
   1  -3  -7   11.78    0.57   0
   2  -6  -9    8.79    0.68   0
   2   2  -3   71.54    0.71   0
   3  -2   3   32.39    0.33   0
   4  -4  -9    6.59    0.84   0
   4   0  -7    0.95    0.45   0
   4   1  -6    6.99    0.56   0
   5  -8   5    6.06    0.40   0
   5  -3  -9   41.14    1.13   0
   6  -1  -8   -0.14    0.58   0
   7   2  -5    1.40    0.47   0
   8   1  -6    7.06    0.63   0
   9   0  -6   12.80    0.88   0
   9   1  -4    1.90    0.48   0
  -7 -21   2    0.72    0.77   0
  -7 -19   0   23.19    0.75   0
  -6 -20   4    6.85    0.78   0
  -6 -19   4   -0.46    0.77   0
  -6 -16   3    0.05    0.60   0
  -6 -14   2  190.89    1.71   0
  -5 -19   5    0.81    0.69   0
  -5 -18   5   20.23    1.05   0
  -5 -14   4   10.48    0.74   0
  -5 -12   3   42.42    0.86   0
  -5  -9  -1   35.42    0.46   0
  -5  -9   0   69.84    0.73   0
  -4 -20   6    0.03    0.78   0
  -4 -19   6    5.96    0.99   0
  -4 -14   5   24.45    0.93   0
  -4  -9   3   73.02    0.93   0
  -3 -16   6   -1.46    0.58   0
  -2 -13   6    0.38    0.66   0
  -2  -3   1   91.02    0.60   0
  -1 -12   6   75.91    1.21   0
  -1  -4   3   55.32    0.63   0
  -1  -2  -4  200.52    1.02   0
   0 -16   7    0.09    0.62   0
   0  -5   4   35.53    0.57   0
   0  -3  -6  140.18    1.19   0
   0  -3   3    2.67    0.25   0
   0   0  -3    0.27    0.15   0
   1 -15   7   14.65    0.93   0
   1 -10   6   31.71    0.81   0
   1  -8  -9   21.36    0.81   0
   1  -1   2    0.20    0.08   0
   1   1  -3  167.59    0.99   0
   2 -15   7    0.05    0.73   0
   2 -10   6   17.98    0.69   0
   2  -4  -8   -0.20    0.54   0
   2  -2  -7   31.24    0.71   0
   3  -5  -9    0.24    0.56   0
   3  -4   4    0.43    0.20   0
   3  -3  -8    1.22    0.62   0
   3  -1  -7   42.73    0.87   0
   3   2  -4  414.71    1.96   0
   4 -11   6   53.11    0.93   0
   4  -7   5   -0.13    0.30   0
   4  -2  -8   32.71    0.92   0
   5 -12   6    5.23    0.54   0
   5   0  -7   -0.39    0.45   0
   5   2  -5    1.49    0.36   0
   6  -9   5    3.77    0.35   0
   6   0  -7   -0.02    0.47   0
   6   0   1   -0.18    0.13   0
   7   0  -7   -0.37    0.54   0
   7   1  -6   51.42    1.06   0
   7   2  -3   94.73    1.13   0
   8  -2  -8    6.61    0.95   0
   9  -5   2    7.48    0.23   0
  10  -2  -1    2.16    0.44   0
  10  -1  -6    5.39    0.70   0
  10  -1  -2   15.56    0.59   0
  11  -2  -4   -0.60    0.71   0
  -7 -19  -1   29.96    0.73   0
  -7 -18   0   38.17    0.91   0
  -6 -15   3    7.84    0.69   0
  -5 -17   5  127.69    1.76   0
  -5 -10   2   15.45    0.48   0
  -4 -18   6    6.15    0.79   0
  -3 -13  -7    7.25    0.40   0
  -3 -11   5   19.19    0.66   0
  -3  -4   0   77.80    0.51   0
  -2  -9   5   69.64    1.06   0
  -2  -7  -6   21.60    0.46   0
  -2  -5   3   94.80    0.89   0
  -1 -16   7    9.12    0.91   0
  -1 -11   6    5.91    0.67   0
  -1 -10  -8    2.82    0.50   0
  -1  -8   5  237.78    1.72   0
  -1  -7  -7    0.67    0.34   0
   0  -7   5    1.54    0.39   0
   0  -5  -7   57.25    0.85   0
   1 -14   7    6.37    0.82   0
   2 -14   7   -0.43    0.69   0
   2  -7  -9   13.40    0.85   0
   2  -2   3    0.65    0.12   0
   3   0  -6  902.55    3.38   0
   3   1  -5    1.79    0.31   0
   4  -5  -9   31.47    1.11   0
   4   2  -4   49.22    0.76   0
   5  -4  -9   32.19    1.10   0
   5  -2  -8    0.68    0.53   0
   5   2  -1    1.08    0.25   0
   6  -4  -9    0.08    0.84   0
   6   1   0   10.45    0.29   0
   6   2  -2   42.10    0.69   0
   8   0  -6   12.83    0.83   0
   8   1  -4   17.70    0.75   0
   8   1  -2  115.12    1.16   0
   9   0  -5   -0.57    0.48   0
   9   0  -2  160.58    1.43   0
  10  -1  -5   26.87    0.95   0
  10  -1  -3    1.36    0.56   0
  11  -3  -2    4.02    0.64   0
  -7 -19   2   16.51    0.79   0
  -7 -18  -1    2.26    0.47   0
  -7 -17   0    0.45    0.47   0
  -7 -17   1    2.54    0.58   0
  -6 -17   4    8.44    0.81   0
  -6 -15  -3   -0.20    0.22   0
  -6 -13   2   -0.58    0.45   0
  -5 -16   5    8.00    0.67   0
  -4 -17   6   13.58    0.88   0
  -4 -13   5   20.84    0.77   0
  -4  -6  -1   30.82    0.33   0
  -4  -6   0   10.94    0.26   0
  -3 -10  -6    1.66    0.24   0
  -3  -8   4  201.15    1.55   0
  -1  -5  -6    7.67    0.33   0
  -1  -1   0   11.19    0.11   0
   0 -14   7    2.62    0.76   0
   0 -10   6    4.91    0.44   0
   0  -8  -8    1.33    0.50   0
   0  -2  -5   12.29    0.41   0
   1  -9  -9    5.42    0.65   0
   1  -6  -8   30.90    0.79   0
   1  -4   4   36.68    0.54   0
   1  -2  -6   34.92    0.65   0
   2  -1  -6   11.41    0.47   0
   2   1  -4   65.82    0.77   0
   3  -6  -9   14.16    0.79   0
   3   2  -3  641.96    2.20   0
   4  -4   4  254.34    1.11   0
   4  -2   3   21.13    0.24   0
   5 -11   6    1.03    0.46   0
   5  -1  -7    3.76    0.66   0
   5   2  -4   86.80    1.03   0
   7  -1  -7    1.06    0.74   0
   7   0  -6   21.51    0.88   0
   7   1  -1  140.46    1.08   0
   8  -3  -8   12.26    1.01   0
   8   1  -3  114.38    1.25   0
   9  -2   0   15.97    0.46   0
   9  -1  -1   18.11    0.56   0
   9   0  -3    0.24    0.37   0
  10  -5   1    0.22    0.30   0
  10  -2  -6   12.25    0.83   0
  10  -1  -4   82.10    1.31   0
  -7 -19   3   18.04    1.00   0
  -6 -20   5   10.98    1.08   0
  -6 -16   4    2.39    0.70   0
  -6 -14   3   15.89    0.66   0
  -6 -13  -2   74.75    0.69   0
  -6 -12  -1    5.11    0.32   0
  -6 -12   1    0.55    0.31   0
  -5 -15   5   83.92    1.48   0
  -4 -16   6    6.97    0.77   0
  -4 -14  -6    1.17    0.20   0
  -4 -12   5   24.08    0.88   0
  -4 -11  -5    3.92    0.17   0
  -3 -18   7    0.02    0.94   0
  -3 -13   6   26.27    0.96   0
  -3 -10   5   81.50    1.16   0
  -3  -5  -3  105.95    0.37   0
  -2 -10  -7    3.69    0.38   0
  -2  -4  -4    0.19    0.09   0
  -1 -14   7   10.59    0.86   0
  -1  -1  -2    0.17    0.08   0
   0  -1  -4   49.41    0.56   0
   1  -9   6   58.08    0.94   0
   1  -6   5   22.79    0.53   0
   1  -1  -5   48.95    0.72   0
   1   0  -4 1463.96    3.19   0
   1   1  -2  988.74    2.00   0
   1   1  -1  102.63    0.52   0
   2 -13   7    0.75    0.67   0
   2  -9   6   44.22    0.83   0
   2  -8  -9   55.03    1.27   0
   2  -5  -8   -0.12    0.46   0
   2  -3  -7    0.94    0.48   0
   2   0  -5    0.76    0.27   0
   3  -9   6    2.47    0.45   0
   3  -4  -8    3.24    0.51   0
   3  -2  -7   21.41    0.68   0
   4  -6  -9    0.67    0.80   0
   4   0  -6  278.44    1.97   0
   4   1  -5    0.27    0.32   0
   4   2  -3   21.96    0.49   0
   4   2  -2   20.55    0.46   0
   5  -3  -8    5.90    0.64   0
   5   0  -6   49.25    0.99   0
   5   1  -5   46.42    0.84   0
   5   2  -2    5.39    0.30   0
   6  -5  -9   10.50    0.98   0
   6  -1  -7    9.60    0.63   0
   6   0  -6    8.84    0.67   0
   6   1  -5    5.57    0.47   0
   7  -3  -8   23.43    1.09   0
   7  -1   1  143.00    0.78   0
   7   0   0   23.61    0.44   0
   8   0  -5    0.40    0.60   0
   8   0  -1   -0.07    0.25   0
  10  -2  -2    4.94    0.54   0
  11  -3  -4    2.07    0.77   0
  11  -3  -3   -0.25    0.55   0
  -7 -17   2    5.55    0.57   0
  -7 -16   0    0.62    0.42   0
  -7 -16   1   10.63    0.55   0
  -6 -19   5    6.12    0.79   0
  -5 -19   6   23.26    1.09   0
  -5 -18   6    2.36    0.95   0
  -5 -12   4   19.01    0.68   0
  -5 -10   3   10.59    0.49   0
  -5  -9   2  188.55    1.41   0
  -4 -15   6   59.91    1.32   0
  -4  -6   1    0.25    0.16   0
  -3  -4   1   92.74    0.68   0
  -2 -15   7   68.60    1.41   0
  -2 -11   6   -0.47    0.48   0
  -1 -11  -8   -0.07    0.48   0
   0  -9   6   98.30    1.23   0
   0  -6  -7   82.85    1.07   0
   0  -6   5   14.00    0.53   0
   0  -4   4   30.79    0.56   0
   0   0  -2 2272.14    2.63   0
   1  -7  -8    3.94    0.58   0
   3 -13   7    7.85    0.77   0
   3  -1  -6    0.51    0.50   0
   3   1  -4   21.25    0.59   0
   4  -4  -8    9.62    0.75   0
   4  -2  -7    1.67    0.62   0
   5  -7   5   28.39    0.54   0
   7   1  -3   17.62    0.59   0
   7   1  -2    1.49    0.29   0
   8  -4  -8   30.54    1.24   0
   8  -1  -6    7.60    0.63   0
   8  -1   0    1.17    0.29   0
   9  -3  -7   25.99    1.01   0
   9  -1  -5   43.00    1.00   0
  10  -3  -6   21.26    1.05   0
  10  -2  -4    4.70    0.70   0
  10  -2  -3    3.72    0.60   0
  -7 -20   4    0.32    0.76   0
  -7 -18  -2   21.86    0.63   0
  -7 -17   3    6.69    0.81   0
  -7 -16   2   19.58    0.73   0
  -6 -18   5   15.21    0.91   0
  -6 -13   3   15.30    0.65   0
  -5 -17   6    5.86    0.95   0
  -5 -11   4   12.65    0.68   0
  -5  -9  -2   22.22    0.29   0
  -5  -8   0    9.24    0.29   0
  -4 -14   6    2.60    0.63   0
  -4  -9   4    1.92    0.39   0
  -3 -16   7   26.74    1.08   0
  -3  -9   5   36.77    0.81   0
  -3  -7   4   59.57    0.87   0
  -1 -13   7    2.12    0.54   0
  -1  -9   6    9.37    0.61   0
  -1  -4  -5    1.56    0.26   0
  -1  -3   3  915.24    2.42   0
  -1  -2   2 2811.65    3.50   0
   0 -12   7   31.94    1.02   0
   0  -9  -8   12.07    0.67   0
   0  -4  -6    0.29    0.25   0
   1 -12   7   25.86    0.85   0
   1  -8   6   58.05    0.97   0
   2  -9  -9   17.47    0.92   0
   2  -8   6   12.55    0.59   0
   2  -6  -8    0.78    0.57   0
   2  -2  -6   10.34    0.52   0
   3   0  -5   -0.63    0.27   0
   4  -9   6   38.74    0.78   0
   4  -7  -9    6.52    0.87   0
   4  -6   5   48.50    0.66   0
   5  -6  -9    0.89    0.67   0
   5  -4  -8    5.34    0.78   0
   5  -2  -7    0.82    0.46   0
   5   1   0   25.31    0.37   0
   6  -8   5    8.46    0.35   0
   6  -2  -7   18.38    0.74   0
   6   1  -4   23.48    0.62   0
   6   1  -1    8.99    0.36   0
   7  -2  -7    5.95    0.64   0
   7  -1  -6   54.40    1.15   0
   7   0  -5   -0.48    0.44   0
   8   0  -3    0.56    0.48   0
   8   0  -2   42.82    0.76   0
   9  -1  -4    1.30    0.47   0
   9  -1  -3  130.09    1.46   0
   9  -1  -2    7.17    0.45   0
  10  -4   0    0.30    0.38   0
  10  -3  -1   10.01    0.49   0
  -7 -16  -1   11.37    0.50   0
  -7 -16   3   12.44    0.84   0
  -7 -15   1   -0.45    0.37   0
  -7 -15   2   18.54    0.80   0
  -6 -16   5   11.65    0.95   0
  -6 -12   3    0.39    0.54   0
  -5 -13   5    0.79    0.49   0
  -4 -18   7    5.57    0.89   0
  -4 -13   6  103.23    1.65   0
  -3 -15   7    2.15    0.69   0
  -3 -11   6   29.66    0.95   0
  -2 -13   7    0.28    0.72   0
  -2 -11  -7  127.41    1.17   0
  -2  -8  -6   12.67    0.40   0
  -2  -6  -5    9.88    0.30   0
  -2  -3   2  566.77    1.76   0
  -1 -12   7    7.62    0.82   0
   0  -8   6   93.53    1.23   0
   1  -5  -7   62.05    0.93   0
   1  -3  -6    7.85    0.40   0
   2  -4  -7    0.58    0.48   0
   2  -3   4  248.89    1.21   0
   3  -8  -9   17.33    0.85   0
   3  -8   6    6.31    0.48   0
   3  -3  -7   23.53    0.71   0
   4  -1  -6    7.27    0.47   0
   4   0  -5   -0.39    0.43   0
   5 -10   6    4.56    0.39   0
   5  -7  -9    4.80    0.91   0
   5  -1  -6   -0.63    0.50   0
   5   1  -4   67.32    0.92   0
   6  -4  -8   10.65    0.76   0
   6  -1  -6   26.82    0.78   0
   8  -3  -7    0.24    0.58   0
   8  -1  -5   54.26    1.05   0
   9  -4  -7   15.59    1.02   0
   9  -2  -5   16.28    0.86   0
  10  -3  -5    6.24    0.66   0
  11  -4  -4    1.06    0.64   0
  11  -4  -3   -0.59    0.55   0
  -7 -18   4    0.76    0.70   0
  -4 -17   7    0.22    0.79   0
  -3  -5   3    9.22    0.40   0
  -2  -7   5   32.49    0.72   0
  -2  -2   0   96.89    0.44   0
  -1 -12  -8    0.28    0.40   0
  -1  -6   5   50.27    0.81   0
   0 -11   7   46.32    1.04   0
   1  -5   5   22.53    0.51   0
   2 -11   7  125.34    1.51   0
   2  -5   5    0.58    0.24   0
   2  -1  -5   98.96    1.01   0
   2   0  -4  382.47    1.75   0
   4  -5  -8   11.50    0.72   0
   4  -3  -7  196.52    1.81   0
   5   0  -5    0.18    0.34   0
   6  -7  -9    0.39    0.75   0
   7  -3  -7   79.71    1.39   0
   7   0  -4   74.77    1.06   0
TITL OCPR7 H. Detert
CELL  0.71073    8.5654  20.7138   7.4518   90.000  105.809   90.000
ZERR     4.00    0.0003   0.0006   0.0003    0.000    0.003    0.000
SPGR P 21/c
SFAC C   H   O
UNIT 76 40 8
HKLF 4
END
;
_shelx_hkl_checksum     47886
_shelx_res_file
;
TITL ocpr7 in P2(1)/c
    ocpr7.res
    created by SHELXL-2019/3 at 08:38:07 on 13-Apr-2026
CELL  0.71073  8.5654  20.7138   7.4518   90.000  105.809   90.000
ZERR    4.000  0.0003   0.0006   0.0003    0.000    0.003    0.000
LATT  1
SYMM -X, 1/2+Y, 1/2-Z
SFAC C H O
UNIT 76 48 8
L.S. 5
SIZE  0.174  0.348  0.547
BOND $H
ACTA
CONF
TEMP -153
FMAP 2
PLAN -10 .5 -.5
EQIV $1 x-1,Y,Z-1
HTAB C3 O20_$1
EQIV $2 x+1, y, z
HTAB C10 O21_$2
MPLA 6 C1 > C6 C7 C19
MPLA 6 C13 > C18 C12 C19
WGHT    0.055700    0.705400
FVAR       0.52342
C1    1    0.256847    0.390007    0.598005    11.00000    0.01875    0.02364 =
         0.01782    0.00083    0.00455   -0.00092
C2    1    0.106650    0.374155    0.473870    11.00000    0.01821    0.03290 =
         0.02258   -0.00106    0.00292    0.00042
AFIX  43
H2    2    0.021235    0.404937    0.449857    11.00000   -1.20000
AFIX   0
C3    1    0.079986    0.314926    0.385799    11.00000    0.01967    0.03612 =
         0.02321   -0.00336    0.00182   -0.00558
AFIX  43
H3    2   -0.022313    0.305356    0.301377    11.00000   -1.20000
AFIX   0
C4    1    0.204255    0.269252    0.421627    11.00000    0.02659    0.02643 =
         0.02192   -0.00447    0.00608   -0.00764
AFIX  43
H4    2    0.186619    0.228211    0.362647    11.00000   -1.20000
AFIX   0
C5    1    0.352893    0.283863    0.543008    11.00000    0.02194    0.02142 =
         0.02123    0.00008    0.00639   -0.00184
AFIX  43
H5    2    0.436610    0.252354    0.566258    11.00000   -1.20000
AFIX   0
C6    1    0.384395    0.344237    0.633760    11.00000    0.01884    0.02001 =
         0.01659    0.00137    0.00465   -0.00234
C7    1    0.541707    0.355503    0.762429    11.00000    0.01904    0.01704 =
         0.01830    0.00239    0.00433    0.00050
C8    1    0.673729    0.302749    0.827556    11.00000    0.02231    0.01700 =
         0.02327    0.00112   -0.00046    0.00028
AFIX  13
H8    2    0.633420    0.257237    0.818979    11.00000   -1.20000
AFIX   0
C9    1    0.807833    0.316601    0.730856    11.00000    0.01985    0.02291 =
         0.02754   -0.00169    0.00189    0.00619
AFIX  43
H9    2    0.833944    0.291985    0.635415    11.00000   -1.20000
AFIX   0
C10   1    0.879111    0.370410    0.809740    11.00000    0.01687    0.02465 =
         0.02852   -0.00078    0.00318    0.00275
AFIX  43
H10   2    0.967473    0.392565    0.783467    11.00000   -1.20000
AFIX   0
C11   1    0.787260    0.388914    0.952713    11.00000    0.01945    0.01881 =
         0.02198    0.00029    0.00133    0.00040
AFIX  13
H11   2    0.845070    0.419093    1.053782    11.00000   -1.20000
AFIX   0
C12   1    0.615873    0.410332    0.838246    11.00000    0.01726    0.01929 =
         0.01741    0.00048    0.00417    0.00033
C13   1    0.570286    0.477240    0.803554    11.00000    0.02103    0.01840 =
         0.01623   -0.00078    0.00675   -0.00014
C14   1    0.693111    0.524433    0.852998    11.00000    0.02360    0.02070 =
         0.02377   -0.00119    0.00791   -0.00191
AFIX  43
H14   2    0.801901    0.511295    0.908102    11.00000   -1.20000
AFIX   0
C15   1    0.658879    0.589353    0.823145    11.00000    0.03421    0.01947 =
         0.03098   -0.00198    0.01582   -0.00533
AFIX  43
H15   2    0.743349    0.620381    0.858885    11.00000   -1.20000
AFIX   0
C16   1    0.500903    0.609098    0.740878    11.00000    0.03998    0.01660 =
         0.03266    0.00287    0.01847    0.00380
AFIX  43
H16   2    0.477393    0.653629    0.717555    11.00000   -1.20000
AFIX   0
C17   1    0.377947    0.564110    0.692928    11.00000    0.02958    0.02240 =
         0.02596    0.00436    0.01148    0.00712
AFIX  43
H17   2    0.269925    0.578152    0.637738    11.00000   -1.20000
AFIX   0
C18   1    0.409321    0.497922    0.724104    11.00000    0.02193    0.01960 =
         0.01737    0.00111    0.00675    0.00231
C19   1    0.262325    0.456005    0.681141    11.00000    0.01883    0.02422 =
         0.01716    0.00276    0.00331    0.00353
O20   3    0.749906    0.325971    1.013046    11.00000    0.02634    0.01999 =
         0.02191    0.00304   -0.00134   -0.00088
O21   3    0.135910    0.479041    0.700738    11.00000    0.02061    0.03123 =
         0.03076   -0.00214    0.00684    0.00542
HKLF 4
REM  ocpr7 in P2(1)/c
REM wR2 = 0.1139, GooF = S = 1.024, Restrained GooF = 1.024 for all data
REM R1 = 0.0420 for 2654 Fo > 4sig(Fo) and 0.0484 for all 3014 data
REM 190 parameters refined using 0 restraints
END
WGHT      0.0555      0.7065
REM Highest difference peak  0.351,  deepest hole -0.197,  1-sigma level  0.046
Q1    1   0.6992  0.4045  0.8997  11.00000  0.05    0.35
Q2    1   0.2746  0.4206  0.6429  11.00000  0.05    0.34
Q3    1   0.3441  0.4748  0.7229  11.00000  0.05    0.33
Q4    1   0.6315  0.5019  0.8005  11.00000  0.05    0.30
Q5    1   0.4860  0.4855  0.7661  11.00000  0.05    0.29
Q6    1   0.6021  0.3297  0.7872  11.00000  0.05    0.28
Q7    1   0.1816  0.3798  0.5485  11.00000  0.05    0.28
Q8    1   0.8407  0.3848  0.8843  11.00000  0.05    0.27
Q9    1   0.3168  0.3661  0.6331  11.00000  0.05    0.27
Q10   1   0.5869  0.4413  0.8219  11.00000  0.05    0.27
;
_shelx_res_checksum     17971
data_global
_journal_date_recd_electronic     2026-05-06
_journal_date_accepted     2026-05-12
_journal_name_full     'IUCrData'
_journal_year     2026
_journal_volume     11
_journal_issue      1
_journal_page_first     0
_journal_page_last     0
_journal_paper_category     HO
_journal_paper_doi     10.1107/S2414314626004992
_journal_coeditor_code     BT4199
_publ_contact_author_name     'Heiner Detert'
_publ_contact_author_address
;
University of Mainz
Department of Chemistry
Duesbergweg 10-14
55099 Mainz
Germany
;
_publ_contact_author_email     'detert@uni-mainz.de'
_publ_contact_author_fax     '+496131-3925338'
_publ_contact_author_phone     '+496131-3924189'
_publ_section_title
;\
20-Oxapentacyclo[15.2.1.0^2,16^.0^3,8^.0^10,15^]icosa-2(16),3,5,7,10(15),11,13,\
18-octaen-9-one
;
loop_
    _publ_author_name
    _publ_author_address
    'Schollmeyer, Dieter'
;
University of Mainz
Department of Chemistry
Duesbergweg 10-14
55099 Mainz
Germany
;
    'Detert, Heiner'
;
University of Mainz
Department of Chemistry
Duesbergweg 10-14
55099 Mainz
Germany
;
_publ_section_synopsis
;
The molecules of the title compound, C~19~H~12~O~2~, adopt a saddle shape with
almost planar <i>o</i>-xylylene fragments. The carbonyl group and the ether
oxygen atom are located on the same side of the carbon skeleton. The molecules
are arranged in strands with alternating directions.
;
