# Supplementary material for: 20-Oxa­penta­cyclo­[15.2.1.02,16.03,8.010,15]icosa-2(16),3,5,7,10(15),11,13,18-octaen-9-one
Source: IUCrdata. 2026 May 15;11(Pt 5):x260499. doi: 10.1107/S2414314626004992 (PMC13239014; doi:10.1107/S2414314626004992)
Supplement: Supplementary file 2 [file x-11-x260499-Isup2.hkl]

data_I                                                                          
_shelx_title ' ocpr7 in P2(1)/c'                                                
_shelx_refln_list_code          4                                               
_shelx_F_calc_maximum      190.06                                               
_exptl_crystal_F_000       568.00                                               
_reflns_d_resolution_high  0.7601                                               
                                                                                
loop_                                                                           
 _space_group_symop_operation_xyz                                               
 'x, y, z'                                                                      
 '-x, y+1/2, -z+1/2'                                                            
 '-x, -y, -z'                                                                   
 'x, -y-1/2, z-1/2'                                                             
                                                                                
_cell_length_a     8.5654                                                       
_cell_length_b    20.7138                                                       
_cell_length_c     7.4518                                                       
_cell_angle_alpha  90.000                                                       
_cell_angle_beta  105.809                                                       
_cell_angle_gamma  90.000                                                       
                                                                                
_shelx_F_squared_multiplier     1.000                                           
                                                                                
loop_                                                                           
 _refln_index_h                                                                 
 _refln_index_k                                                                 
 _refln_index_l                                                                 
 _refln_F_squared_calc                                                          
 _refln_F_squared_meas                                                          
 _refln_F_squared_sigma                                                         
 _refln_observed_status                                                         
   2   0   0       5897.54       5768.39       118.75 o                         
   3   0   0         83.17         84.95         6.64 o                         
   4   0   0        977.43       1090.42        32.36 o                         
   5   0   0         22.81         33.76         4.45 o                         
   6   0   0        283.25        264.40        15.35 o                         
   7   0   0         91.69         86.36         1.23 o                         
   8   0   0        341.93        315.32         2.90 o                         
   9   0   0         47.47         47.18         2.12 o                         
  10   0   0         13.81         15.85         2.31 o                         
   1   1   0         27.30         37.82         4.16 o                         
   2   1   0         21.84         22.00         0.52 o                         
   3   1   0        422.81        373.33         1.97 o                         
   4   1   0        735.00        789.16         9.22 o                         
   5   1   0         84.94         92.03         1.17 o                         
   6   1   0         40.52         39.10         1.05 o                         
   7   1   0         95.98         94.58         1.86 o                         
   8   1   0          5.66          4.61         0.81 o                         
   9   1   0          4.40          3.66         1.19 o                         
  10   1   0         43.80         47.06         1.84 o                         
   1   2   0       1713.49       1778.02        13.22 o                         
   2   2   0        314.07        350.24         3.02 o                         
   3   2   0          9.49         13.38         0.43 o                         
   4   2   0        383.59        407.10         2.37 o                         
   5   2   0         28.91         21.73         1.43 o                         
   6   2   0        124.98        119.30         1.12 o                         
   7   2   0       1031.87        959.78         5.06 o                         
   8   2   0         90.40         91.31         2.20 o                         
   9   2   0         57.54         58.54         1.34 o                         
  10   2   0          0.00          4.98         1.48 o                         
   1   3   0          6.54          8.05         0.70 o                         
   2   3   0        118.55        133.27         1.32 o                         
   3   3   0       1669.09       1775.68        19.69 o                         
   4   3   0       1646.27       1776.74        28.02 o                         
   5   3   0          5.43          4.61         0.44 o                         
   6   3   0        713.39        662.97         6.43 o                         
   7   3   0          0.13          1.81         1.16 o                         
   8   3   0         51.98         47.77         3.37 o                         
   9   3   0         20.33         22.61         1.45 o                         
  10   3   0          8.86          9.01         0.88 o                         
   0   4   0       1925.52       1855.85        55.06 o                         
   1   4   0         23.06         17.91         0.46 o                         
   2   4   0        367.81        343.85         1.18 o                         
   3   4   0        261.98        287.21         1.32 o                         
   4   4   0        423.78        431.21         9.96 o                         
   5   4   0        248.40        246.72         1.46 o                         
   6   4   0         78.52         87.03         0.98 o                         
   7   4   0        347.13        302.48         2.93 o                         
   8   4   0        486.90        435.49         3.75 o                         
   9   4   0          1.13          0.30         1.25 o                         
  10   4   0          3.72          2.71         0.63 o                         
   1   5   0       4126.09       4018.79        45.30 o                         
   2   5   0       1315.96       1273.50         6.56 o                         
   3   5   0       2725.67       2815.06        13.74 o                         
   4   5   0        112.27        107.34         1.06 o                         
   5   5   0         91.87         88.76         1.53 o                         
   6   5   0        372.30        364.15         7.81 o                         
   7   5   0        239.30        233.73         2.23 o                         
   8   5   0         58.48         66.51         2.10 o                         
   9   5   0         58.71         68.01         1.83 o                         
  10   5   0         64.53         65.32         2.14 o                         
   0   6   0       1680.04       1775.58        99.08 o                         
   1   6   0        139.28        123.44         3.36 o                         
   2   6   0         57.61         70.06         0.55 o                         
   3   6   0        496.67        510.49        11.01 o                         
   4   6   0         18.44         39.37         0.71 o                         
   5   6   0         85.64         83.79         1.29 o                         
   6   6   0        288.98        241.50         4.80 o                         
   7   6   0        482.41        425.63         2.35 o                         
   8   6   0        104.89         86.41         2.03 o                         
   9   6   0          3.56          2.52         1.32 o                         
  10   6   0          0.17         -1.60         1.60 o                         
   1   7   0        237.22        239.06         3.39 o                         
   2   7   0        460.52        469.46         5.29 o                         
   3   7   0        909.31        916.69         3.72 o                         
   4   7   0        189.39        221.45         1.49 o                         
   5   7   0        266.51        288.23         1.53 o                         
   6   7   0         24.95         28.23         0.72 o                         
   7   7   0         71.49         58.04         1.76 o                         
   8   7   0         67.72         48.18         2.59 o                         
   9   7   0          0.75         -0.07         1.24 o                         
  10   7   0         13.91         19.43         1.80 o                         
   0   8   0        723.31        713.06        23.47 o                         
   1   8   0         20.24         28.02         1.50 o                         
   2   8   0        845.76        776.17         2.81 o                         
   3   8   0       2069.97       2219.70        22.06 o                         
   4   8   0         40.66         44.00         0.75 o                         
   5   8   0         32.18         32.99         0.81 o                         
   6   8   0         24.31         14.56         0.77 o                         
   7   8   0        237.15        214.89         2.70 o                         
   8   8   0         37.72         39.76         2.43 o                         
   9   8   0        116.32        126.25         2.48 o                         
  10   8   0         39.36         52.03         2.54 o                         
   1   9   0       3405.81       3247.83        25.91 o                         
   2   9   0         20.12         17.43         0.55 o                         
   3   9   0        652.69        658.71         1.98 o                         
   4   9   0          2.00          2.49         0.45 o                         
   5   9   0        291.89        261.37         2.64 o                         
   6   9   0         81.55         65.23         1.45 o                         
   7   9   0         93.72         76.44         1.49 o                         
   8   9   0        135.47        126.02         2.65 o                         
   9   9   0          1.43          1.60         1.16 o                         
  10   9   0          4.47          4.66         1.69 o                         
   0  10   0       2237.62       2410.76         4.78 o                         
   1  10   0          0.56         -0.63         0.66 o                         
   2  10   0         97.57        120.59         1.25 o                         
   3  10   0         61.69         62.10         1.83 o                         
   4  10   0         30.87         27.30         0.74 o                         
   5  10   0          1.41          2.93         0.71 o                         
   6  10   0         96.34        104.60         2.09 o                         
   7  10   0         98.34         94.71         2.14 o                         
   8  10   0         37.69         39.78         1.77 o                         
   9  10   0          9.63          6.17         1.31 o                         
  10  10   0         28.25         25.61         1.61 o                         
   1  11   0        676.37        709.89        12.61 o                         
   2  11   0         55.85         52.19         1.63 o                         
   3  11   0         11.10         12.79         0.62 o                         
   4  11   0        236.29        225.39         1.64 o                         
   5  11   0          8.09         15.74         1.06 o                         
   6  11   0        283.46        247.46         2.57 o                         
   7  11   0         93.36        102.81         2.66 o                         
   8  11   0         15.63         12.90         1.53 o                         
   9  11   0        202.66        227.91         3.25 o                         
   0  12   0          2.78          0.47         0.40 o                         
   1  12   0        477.81        545.52         1.96 o                         
   2  12   0         19.81         36.65         1.30 o                         
   3  12   0        102.35        102.29         1.92 o                         
   4  12   0         27.72         24.85         0.65 o                         
   5  12   0        880.07        849.06        20.37 o                         
   6  12   0         46.58         58.47         2.44 o                         
   7  12   0          5.80          8.67         1.42 o                         
   8  12   0          4.32          3.36         1.07 o                         
   9  12   0        196.26        211.13         3.76 o                         
   1  13   0          1.91          0.92         0.36 o                         
   2  13   0         44.24         39.96         0.68 o                         
   3  13   0        293.55        307.88         2.45 o                         
   4  13   0        197.13        159.64         1.53 o                         
   5  13   0        274.85        256.38         4.64 o                         
   6  13   0        273.30        253.58         4.44 o                         
   7  13   0         67.33         64.04         2.81 o                         
   8  13   0          0.04          2.62         1.28 o                         
   9  13   0          9.60          9.75         2.04 o                         
   0  14   0        618.20        632.18         3.21 o                         
   1  14   0        373.19        370.24         1.75 o                         
   2  14   0        771.70        742.13         9.58 o                         
   3  14   0        200.01        179.07         2.37 o                         
   4  14   0       1364.03       1322.83         4.23 o                         
   5  14   0        104.83         88.64         1.33 o                         
   6  14   0         92.78        103.56         1.70 o                         
   7  14   0         14.46         13.52         1.11 o                         
   8  14   0          0.30          2.11         1.61 o                         
   9  14   0          4.59          2.24         1.60 o                         
   1  15   0        666.52        692.24         7.71 o                         
   2  15   0          0.20          1.18         0.44 o                         
   3  15   0        156.19        146.00         3.12 o                         
   4  15   0          1.87         -0.95         0.95 o                         
   5  15   0        922.36        895.06        33.54 o                         
   6  15   0        239.81        208.48         1.92 o                         
   7  15   0         85.72         80.90         2.17 o                         
   8  15   0         15.89         16.75         1.36 o                         
   9  15   0          0.09         -2.37         2.37 o                         
   0  16   0          7.49          8.50         0.58 o                         
   1  16   0        521.04        497.64         2.13 o                         
   2  16   0          1.34          0.55         0.29 o                         
   3  16   0        214.92        215.93         4.39 o                         
   4  16   0          2.40          4.87         0.80 o                         
   5  16   0         17.62         16.64         1.39 o                         
   6  16   0        132.34        119.85         1.72 o                         
   7  16   0          2.55          2.40         1.04 o                         
   8  16   0          3.33          1.91         1.64 o                         
   1  17   0        271.55        252.47         1.86 o                         
   2  17   0        490.89        463.57         1.83 o                         
   3  17   0          2.30          3.79         0.45 o                         
   4  17   0         13.40         13.51         1.01 o                         
   5  17   0          3.42          3.96         0.92 o                         
   6  17   0         33.87         28.48         0.99 o                         
   7  17   0          0.42          0.30         1.19 o                         
   8  17   0          0.38         -1.24         1.24 o                         
   0  18   0          0.27         -0.22         0.73 o                         
   1  18   0          9.58         13.50         0.99 o                         
   2  18   0         99.44         92.56         1.01 o                         
   3  18   0         49.23         45.17         1.36 o                         
   4  18   0        391.97        373.15        10.40 o                         
   5  18   0        238.02        246.71         2.29 o                         
   6  18   0         91.74        102.54         2.67 o                         
   7  18   0        141.63        144.19         4.40 o                         
   8  18   0        161.49        202.49         2.64 o                         
   1  19   0          0.01          1.23         0.53 o                         
   2  19   0          0.14          1.43         0.34 o                         
   3  19   0        130.40        110.90         2.01 o                         
   4  19   0          2.34          2.00         0.42 o                         
   5  19   0         48.96         48.83         1.14 o                         
   6  19   0         38.75         42.46         1.88 o                         
   7  19   0         83.11         84.78         1.59 o                         
   0  20   0        109.09         96.21         1.61 o                         
   1  20   0        397.63        399.82         1.89 o                         
   2  20   0        111.67        114.92         3.30 o                         
   3  20   0        119.43        107.49         0.77 o                         
   4  20   0         29.58         27.84         0.76 o                         
   5  20   0         34.08         35.70         0.77 o                         
   6  20   0          6.35         13.02         1.72 o                         
   7  20   0         26.75         31.85         2.32 o                         
   1  21   0          0.22          2.57         0.59 o                         
   2  21   0          9.09          8.11         0.55 o                         
   3  21   0          0.71          0.56         0.35 o                         
   4  21   0         63.28         60.26         1.76 o                         
   5  21   0          4.67          5.56         0.52 o                         
   6  21   0          3.59          3.43         0.76 o                         
   0  22   0          0.28          0.00         0.84 o                         
   1  22   0         57.70         56.27         0.86 o                         
   2  22   0          9.90         10.33         0.43 o                         
   3  22   0          0.65          0.23         0.95 o                         
   4  22   0          2.86          1.76         1.13 o                         
   5  22   0         29.97         31.56         0.55 o                         
   6  22   0         20.79         24.59         0.67 o                         
   1  23   0          1.16          2.06         0.34 o                         
   2  23   0         34.08         27.52         1.54 o                         
   3  23   0          7.66          9.55         1.46 o                         
   4  23   0          6.61          7.19         1.45 o                         
   5  23   0          0.01          0.79         1.46 o                         
   0  24   0        179.22        224.33         2.02 o                         
   1  24   0         17.43         20.95         0.33 o                         
   2  24   0          6.48          1.30         2.61 o                         
   3  24   0        139.25        129.86         2.02 o                         
   4  24   0         51.32         63.57         1.82 o                         
   5  24   0          8.09          6.85         1.40 o                         
   1  25   0          1.90          1.72         1.59 o                         
   2  25   0         39.09         39.58         1.92 o                         
   3  25   0          9.80          8.02         1.27 o                         
   4  25   0         10.73         10.46         1.51 o                         
   0  26   0          0.00         -0.12         0.69 o                         
   1  26   0          3.66          0.95         0.92 o                         
   2  26   0          0.92         -0.11         1.21 o                         
   3  26   0         10.38         16.19         4.12 o                         
   1  27   0         63.87         64.87         1.44 o                         
 -11   1   1          7.01          9.19         1.14 o                         
 -10   1   1         58.38         65.39         1.69 o                         
  -9   1   1         54.24         61.42         1.75 o                         
  -8   1   1        847.38        818.85        10.45 o                         
  -7   1   1        522.61        493.44         7.86 o                         
  -6   1   1         27.54         31.05         1.11 o                         
  -5   1   1        124.92        124.37         2.59 o                         
  -4   1   1        409.52        400.81         4.83 o                         
  -3   1   1        176.99        175.89         2.20 o                         
  -2   1   1       1170.05       1206.76         2.69 o                         
  -1   1   1        320.42        367.49         3.18 o                         
   0   1   1          0.63          5.48         0.33 o                         
   1   1   1        575.67        651.90         6.39 o                         
   2   1   1         65.05         57.83         1.37 o                         
   3   1   1         33.10         39.95         2.21 o                         
   4   1   1         30.78         26.90         0.40 o                         
   5   1   1         28.09         35.07         0.98 o                         
   6   1   1         95.13         92.63         0.88 o                         
   7   1   1        580.50        524.73         1.72 o                         
   8   1   1         48.81         39.83         1.50 o                         
   9   1   1        298.54        318.21         7.81 o                         
  10   1   1         11.87         12.30         1.93 o                         
 -11   2   1          0.28          1.30         0.85 o                         
 -10   2   1          8.48          8.60         0.95 o                         
  -9   2   1          2.73          1.74         1.11 o                         
  -8   2   1        131.00        128.21         1.66 o                         
  -7   2   1       1469.21       1393.01        28.52 o                         
  -6   2   1        244.65        232.85         7.36 o                         
  -5   2   1          1.98          4.76         0.54 o                         
  -4   2   1        181.93        194.07         1.96 o                         
  -3   2   1        284.95        300.19         2.01 o                         
  -2   2   1       2546.87       2524.16        15.28 o                         
  -1   2   1       9656.74      10214.34       137.94 o                         
   0   2   1       3595.31       3829.84         6.31 o                         
   1   2   1       9562.79       9838.67       157.66 o                         
   2   2   1         11.08         11.70         0.45 o                         
   3   2   1        233.46        210.28         2.17 o                         
   4   2   1        147.18        121.41         5.63 o                         
   5   2   1        869.04        815.99         7.05 o                         
   6   2   1         33.90         37.04         1.03 o                         
   7   2   1        113.39        105.95         1.29 o                         
   8   2   1         12.34         16.17         1.11 o                         
   9   2   1         65.54         61.75         1.10 o                         
  10   2   1          8.44         13.70         1.01 o                         
 -11   3   1         10.63          7.77         1.93 o                         
 -10   3   1         38.44         36.49         1.06 o                         
  -9   3   1         21.22         21.62         0.81 o                         
  -8   3   1          5.56          5.80         0.80 o                         
  -7   3   1         44.81         50.70         1.13 o                         
  -6   3   1        154.49        157.06         2.99 o                         
  -5   3   1         43.35         39.77         0.85 o                         
  -4   3   1        166.43        151.44         1.25 o                         
  -3   3   1        172.84        174.86         1.05 o                         
  -2   3   1        279.10        319.98         6.98 o                         
  -1   3   1       4260.93       4371.24        27.85 o                         
   0   3   1        265.42        265.91         1.30 o                         
   1   3   1       4059.01       4201.82        20.66 o                         
   2   3   1       5487.33       5480.08        38.04 o                         
   3   3   1       1047.72       1041.81         4.03 o                         
   4   3   1       1257.61       1292.53        10.23 o                         
   5   3   1        153.70        145.01         1.52 o                         
   6   3   1         39.86         38.94         0.57 o                         
   7   3   1         36.32         39.07         1.56 o                         
   8   3   1        168.29        173.60         5.38 o                         
   9   3   1          0.21         -1.29         1.29 o                         
  10   3   1         63.63         65.32         1.10 o                         
 -10   4   1         38.21         35.29         1.24 o                         
  -9   4   1         13.25         13.88         0.98 o                         
  -8   4   1          3.54          4.84         0.78 o                         
  -7   4   1        148.93        139.33         2.47 o                         
  -6   4   1        573.54        601.31         9.17 o                         
  -5   4   1         29.50         52.60         1.01 o                         
  -4   4   1       1343.60       1328.45        12.21 o                         
  -3   4   1        401.68        342.26         3.43 o                         
  -2   4   1        171.96        145.01         0.91 o                         
  -1   4   1       9016.68       9568.52       199.82 o                         
   0   4   1       1039.87       1049.66         9.60 o                         
   1   4   1          0.17          2.19         0.37 o                         
   2   4   1       1254.67       1226.21        15.21 o                         
   3   4   1        254.40        276.80         2.71 o                         
   4   4   1         85.35         81.34         1.93 o                         
   5   4   1          1.65          1.89         0.67 o                         
   6   4   1       1070.43       1038.15         7.72 o                         
   7   4   1        164.45        170.89         2.52 o                         
   8   4   1        296.19        302.95         4.86 o                         
   9   4   1         16.87         21.37         2.16 o                         
  10   4   1          7.28          6.57         1.37 o                         
 -10   5   1         48.12         60.69         2.09 o                         
  -9   5   1        233.80        219.72         2.12 o                         
  -8   5   1          3.75          6.15         0.84 o                         
  -7   5   1       1105.43       1048.51         7.52 o                         
  -6   5   1        102.95        106.05         1.45 o                         
  -5   5   1          5.84          3.67         0.73 o                         
  -4   5   1       1351.65       1353.78        24.74 o                         
  -3   5   1        769.30        862.71         8.02 o                         
  -2   5   1         80.29         74.47         1.26 o                         
  -1   5   1         22.17         26.34         0.43 o                         
   0   5   1        314.84        295.02         4.33 o                         
   1   5   1         14.61          9.20         0.62 o                         
   2   5   1        137.71        168.49         5.86 o                         
   3   5   1       1555.02       1607.80        18.69 o                         
   4   5   1        382.17        392.53         2.14 o                         
   5   5   1       1013.47        983.81        10.42 o                         
   6   5   1        131.88        125.21         2.00 o                         
   7   5   1          0.01         -0.82         0.83 o                         
   8   5   1         92.10         98.97         3.50 o                         
   9   5   1        172.11        164.50         4.89 o                         
  10   5   1          0.51          0.80         0.86 o                         
 -10   6   1          2.63          2.70         0.95 o                         
  -9   6   1          7.20          9.13         1.33 o                         
  -8   6   1          0.06         -0.43         0.68 o                         
  -7   6   1         23.14         20.04         1.68 o                         
  -6   6   1         49.88         44.65         1.00 o                         
  -5   6   1          5.63          9.09         0.85 o                         
  -4   6   1          0.04          0.19         0.41 o                         
  -3   6   1        155.08        154.46         0.89 o                         
  -2   6   1        164.34        169.92         3.88 o                         
  -1   6   1        101.61         82.49         0.89 o                         
   0   6   1        161.83        138.63         1.55 o                         
   1   6   1        272.80        257.73         4.76 o                         
   2   6   1        668.18        672.15         8.67 o                         
   3   6   1        162.08        144.76         2.89 o                         
   4   6   1         84.46        110.89         1.62 o                         
   5   6   1         48.34         44.88         1.15 o                         
   6   6   1        188.75        176.96         3.19 o                         
   7   6   1        141.11        111.70         5.31 o                         
   8   6   1          8.02          5.42         1.10 o                         
   9   6   1          2.12          0.81         1.46 o                         
  10   6   1         29.98         29.17         2.56 o                         
 -10   7   1         28.44         38.92         1.47 o                         
  -9   7   1         95.91         87.43         2.29 o                         
  -8   7   1        108.81         94.85         2.07 o                         
  -7   7   1          5.47          7.74         1.02 o                         
  -6   7   1        205.64        208.50         1.58 o                         
  -5   7   1        555.45        552.81         4.25 o                         
  -4   7   1        194.90        198.51         1.49 o                         
  -3   7   1         16.04         22.70         0.67 o                         
  -2   7   1         85.43         68.70         2.39 o                         
  -1   7   1        191.96        194.95         2.32 o                         
   0   7   1        218.08        215.50         1.40 o                         
   1   7   1        173.92        188.37        10.07 o                         
   2   7   1        462.18        500.01         3.15 o                         
   3   7   1          4.68          4.57         0.34 o                         
   4   7   1        224.68        266.29         1.63 o                         
   5   7   1        138.31        124.74         3.69 o                         
   6   7   1        286.09        253.07         7.28 o                         
   7   7   1         67.44         49.93         2.61 o                         
   8   7   1          3.69          8.92         1.91 o                         
   9   7   1         13.16         14.39         1.91 o                         
  10   7   1          3.15          5.16         2.47 o                         
 -10   8   1         18.18         26.30         1.82 o                         
  -9   8   1          4.95          1.95         0.84 o                         
  -8   8   1          8.20          7.47         1.19 o                         
  -7   8   1        310.45        312.04         2.47 o                         
  -6   8   1        116.49        125.98         1.09 o                         
  -5   8   1         76.87         69.08         0.96 o                         
  -4   8   1         14.80         14.29         0.45 o                         
  -3   8   1       1723.92       1877.97        12.38 o                         
  -2   8   1        214.28        243.18         1.42 o                         
  -1   8   1          8.07          6.04         0.44 o                         
   0   8   1       2284.52       2309.53        11.76 o                         
   1   8   1        638.89        718.53        29.16 o                         
   2   8   1        558.91        639.92         5.20 o                         
   3   8   1        449.78        462.63         2.75 o                         
   4   8   1         39.07         39.60         1.04 o                         
   5   8   1         54.54         55.23         1.25 o                         
   6   8   1        120.97        100.26         1.92 o                         
   7   8   1          2.71          0.79         0.93 o                         
   8   8   1        135.95        125.46         2.58 o                         
   9   8   1         46.88         55.46         2.10 o                         
 -10   9   1         38.35         38.80         3.34 o                         
  -9   9   1          0.70          3.55         1.10 o                         
  -8   9   1        114.80        115.99         3.31 o                         
  -7   9   1        102.24        114.26         2.55 o                         
  -6   9   1        128.75        127.09         1.27 o                         
  -5   9   1          9.56         12.93         1.27 o                         
  -4   9   1         12.59         17.55         0.65 o                         
  -3   9   1          0.09          1.78         0.46 o                         
  -2   9   1          1.96          3.12         0.51 o                         
  -1   9   1        142.05        143.79         1.79 o                         
   0   9   1        289.21        282.04         3.36 o                         
   1   9   1        444.68        450.41         3.50 o                         
   2   9   1        936.24        978.13         3.37 o                         
   3   9   1         20.71         14.10         0.52 o                         
   4   9   1        299.35        285.03         5.20 o                         
   5   9   1        134.14        128.71         1.15 o                         
   6   9   1          6.08          7.41         1.06 o                         
   7   9   1         18.34         20.08         1.60 o                         
   8   9   1         18.84         19.82         1.60 o                         
   9   9   1         56.83         65.15         5.54 o                         
 -10  10   1        378.67        428.49        14.53 o                         
  -9  10   1         40.51         58.61         3.39 o                         
  -8  10   1        392.60        420.46        15.64 o                         
  -7  10   1        164.24        139.09         3.72 o                         
  -6  10   1        215.38        170.23         5.33 o                         
  -5  10   1         38.80         43.42         0.84 o                         
  -4  10   1        113.35         86.25         2.70 o                         
  -3  10   1        331.92        348.53         2.43 o                         
  -2  10   1          2.22          2.07         0.48 o                         
  -1  10   1         28.33         55.10         0.98 o                         
   0  10   1       1272.83       1319.58        13.92 o                         
   1  10   1        445.47        444.30         5.16 o                         
   2  10   1        341.93        356.31         3.18 o                         
   3  10   1         62.82         53.06         1.50 o                         
   4  10   1        813.37        829.78        14.28 o                         
   5  10   1        364.34        393.79         2.18 o                         
   6  10   1        128.96        104.97         1.66 o                         
   7  10   1        137.09        133.52         2.32 o                         
   8  10   1          0.74          0.64         1.21 o                         
   9  10   1         65.42         74.06         2.65 o                         
 -10  11   1        125.87        120.76         2.95 o                         
  -9  11   1          6.07         10.68         2.26 o                         
  -8  11   1         25.60         27.55         1.30 o                         
  -7  11   1         49.71         47.75         2.25 o                         
  -6  11   1        318.22        344.70         4.51 o                         
  -5  11   1         10.29         14.63         0.66 o                         
  -4  11   1        317.76        325.83         3.85 o                         
  -3  11   1         16.30         12.86         0.71 o                         
  -2  11   1       1633.72       1777.93        18.19 o                         
  -1  11   1         39.95         50.00         1.50 o                         
   0  11   1       1356.77       1422.64         3.03 o                         
   1  11   1        859.88        860.24         5.95 o                         
   2  11   1        223.26        230.00         1.62 o                         
   3  11   1        288.70        257.84         1.64 o                         
   4  11   1        213.94        218.63         5.26 o                         
   5  11   1        265.79        239.83         3.45 o                         
   6  11   1        303.52        312.31         3.09 o                         
   7  11   1         73.03         66.42         1.81 o                         
   8  11   1        118.07        113.64         2.13 o                         
   9  11   1         16.99         13.84         1.68 o                         
  -9  12   1          1.39          1.56         1.24 o                         
  -8  12   1          1.87          0.91         1.20 o                         
  -7  12   1        259.50        229.34         7.55 o                         
  -6  12   1          3.40          1.27         0.54 o                         
  -5  12   1         94.63         89.29         1.80 o                         
  -4  12   1        220.29        220.32         3.63 o                         
  -3  12   1         12.66          6.32         0.50 o                         
  -2  12   1        975.98       1032.55         8.04 o                         
  -1  12   1          0.11          3.68         0.67 o                         
   0  12   1        207.98        210.67         3.01 o                         
   1  12   1        486.23        484.11         2.09 o                         
   2  12   1        153.14        158.63         2.77 o                         
   3  12   1         81.52         74.85         0.99 o                         
   4  12   1        195.43        180.21         2.39 o                         
   5  12   1       1230.08       1111.63         6.72 o                         
   6  12   1         19.16         17.80         0.82 o                         
   7  12   1         15.58         14.71         1.31 o                         
   8  12   1          0.33         -1.82         1.82 o                         
   9  12   1         11.09         18.60         1.66 o                         
  -9  13   1         93.01        108.17         2.12 o                         
  -8  13   1         16.13         14.78         1.49 o                         
  -7  13   1         58.86         46.66         1.42 o                         
  -6  13   1        286.91        238.42         3.53 o                         
  -5  13   1         41.70         56.12         1.55 o                         
  -4  13   1          9.88          9.06         0.90 o                         
  -3  13   1        384.75        337.07         6.77 o                         
  -2  13   1        223.70        220.22         1.94 o                         
  -1  13   1          0.41         -0.21         0.56 o                         
   0  13   1         69.24         70.66         0.67 o                         
   1  13   1        543.57        542.24         5.95 o                         
   2  13   1          6.74          7.21         0.55 o                         
   3  13   1        265.94        250.32         7.49 o                         
   4  13   1          0.00          2.62         0.71 o                         
   5  13   1        679.62        574.23         3.10 o                         
   6  13   1          0.00          1.52         1.20 o                         
   7  13   1         35.72         33.64         1.39 o                         
   8  13   1         36.36         45.73         1.70 o                         
   9  13   1        257.83        300.35         4.32 o                         
  -9  14   1        204.06        225.94         2.81 o                         
  -8  14   1          4.65          7.23         1.45 o                         
  -7  14   1         56.08         45.66         1.24 o                         
  -6  14   1        655.94        607.46         4.32 o                         
  -5  14   1        201.33        169.97         2.17 o                         
  -4  14   1          0.00         -0.52         0.52 o                         
  -3  14   1        103.52         83.94         0.88 o                         
  -2  14   1       1330.62       1321.71        19.71 o                         
  -1  14   1         70.35         69.82         1.01 o                         
   0  14   1          4.90          5.18         0.53 o                         
   1  14   1         73.45         68.38         2.46 o                         
   2  14   1        294.09        275.43         2.16 o                         
   3  14   1         43.89         41.42         0.88 o                         
   4  14   1       1205.61       1100.35         4.52 o                         
   5  14   1        217.86        198.21         2.33 o                         
   6  14   1          7.43         12.95         0.96 o                         
   7  14   1          1.01         -0.64         1.34 o                         
   8  14   1        227.91        255.99         3.45 o                         
  -9  15   1         56.01         66.27         2.11 o                         
  -8  15   1         53.71         49.31         4.47 o                         
  -7  15   1          0.63         -0.79         0.85 o                         
  -6  15   1        125.79        136.46         1.50 o                         
  -5  15   1          3.77          1.95         1.09 o                         
  -4  15   1         98.90         96.09         0.89 o                         
  -3  15   1        133.25        135.35         2.28 o                         
  -2  15   1        510.24        539.39         5.58 o                         
  -1  15   1          6.90          5.57         1.20 o                         
   0  15   1         70.63         72.92         0.86 o                         
   1  15   1          2.10          0.73         0.45 o                         
   2  15   1        350.35        328.06         3.03 o                         
   3  15   1         17.63         17.43         0.95 o                         
   4  15   1         40.62         32.63         0.99 o                         
   5  15   1          0.02          1.26         0.85 o                         
   6  15   1        470.95        437.08         5.08 o                         
   7  15   1          1.24         -1.50         1.50 o                         
   8  15   1         12.42         12.05         1.97 o                         
  -9  16   1         32.06         38.36         2.52 o                         
  -8  16   1          4.73          4.76         1.23 o                         
  -7  16   1         28.60         37.53         1.40 o                         
  -6  16   1        165.16        176.86         2.63 o                         
  -5  16   1        183.26        179.24         1.43 o                         
  -4  16   1        168.29        150.96         1.20 o                         
  -3  16   1       1804.12       1675.35        20.75 o                         
  -2  16   1        723.04        718.69         7.41 o                         
  -1  16   1        109.82        109.84         1.59 o                         
   0  16   1        321.53        303.74         3.73 o                         
   1  16   1       1154.52       1189.63         8.71 o                         
   2  16   1        291.71        266.66         1.51 o                         
   3  16   1        115.69        111.53         0.97 o                         
   4  16   1         50.28         37.08         1.24 o                         
   5  16   1        428.74        445.21         4.86 o                         
   6  16   1          0.02          1.70         1.16 o                         
   7  16   1         45.44         40.44         1.38 o                         
   8  16   1          4.64          1.32         1.37 o                         
  -8  17   1         13.62         11.76         2.85 o                         
  -7  17   1          3.02          7.58         2.24 o                         
  -6  17   1          2.53          5.37         1.28 o                         
  -5  17   1          0.05         -0.95         0.95 o                         
  -4  17   1         52.57         48.40         2.61 o                         
  -3  17   1        237.58        206.57         4.93 o                         
  -2  17   1       1015.86        957.97         6.77 o                         
  -1  17   1         53.69         44.66         1.11 o                         
   0  17   1         51.60         41.02         3.34 o                         
   1  17   1        194.06        145.15         2.92 o                         
   2  17   1       1733.24       1531.39         4.56 o                         
   3  17   1         36.04         28.42         0.75 o                         
   4  17   1         85.03         83.57         2.28 o                         
   5  17   1         55.41         51.43         1.20 o                         
   6  17   1         17.58         15.30         1.17 o                         
   7  17   1          0.39         -0.68         1.62 o                         
   8  17   1         58.55         63.20         2.26 o                         
  -8  18   1          2.13          3.35         1.20 o                         
  -7  18   1         74.20         78.79         2.54 o                         
  -6  18   1        229.62        234.13         8.03 o                         
  -5  18   1         67.17         67.07         1.68 o                         
  -4  18   1          8.16         10.71         0.98 o                         
  -3  18   1        221.57        218.60         3.67 o                         
  -2  18   1        278.54        241.72         2.56 o                         
  -1  18   1         31.84         25.25         3.29 o                         
   0  18   1         46.94         33.10         2.34 o                         
   1  18   1        226.33        197.18         2.59 o                         
   2  18   1        453.30        418.41         2.63 o                         
   3  18   1        234.25        229.82         3.31 o                         
   4  18   1         24.09         30.03         1.36 o                         
   5  18   1         26.69         29.00         1.30 o                         
   6  18   1          6.08          6.71         1.36 o                         
   7  18   1          5.48          7.37         1.33 o                         
  -7  19   1          0.97          1.38         0.86 o                         
  -6  19   1         14.64         11.15         0.48 o                         
  -5  19   1          8.93         15.41         1.30 o                         
  -4  19   1         23.32         23.24         1.32 o                         
  -3  19   1        495.23        472.85         3.86 o                         
  -2  19   1        308.73        259.06         2.30 o                         
  -1  19   1         64.65         53.13         1.72 o                         
   0  19   1         78.71         67.37         1.73 o                         
   1  19   1       1525.35       1386.88        10.62 o                         
   2  19   1         82.02         70.74         0.90 o                         
   3  19   1         30.42         32.36         0.76 o                         
   4  19   1          2.55          3.35         0.72 o                         
   5  19   1         14.42         22.93         2.96 o                         
   6  19   1          6.49         12.79         1.19 o                         
   7  19   1         97.08        118.94         5.57 o                         
  -7  20   1          0.29          0.40         0.72 o                         
  -6  20   1         45.15         46.93         2.22 o                         
  -5  20   1          4.74          6.99         1.10 o                         
  -4  20   1          7.29          7.50         1.33 o                         
  -3  20   1        172.11        146.01         5.00 o                         
  -2  20   1          0.00          1.33         0.91 o                         
  -1  20   1          9.70         11.43         1.13 o                         
   0  20   1         43.15         45.45         1.61 o                         
   1  20   1        239.52        219.39         1.69 o                         
   2  20   1         92.60         64.99         2.10 o                         
   3  20   1          0.12          0.79         0.57 o                         
   4  20   1         30.21         36.73         0.83 o                         
   5  20   1          0.00          0.31         0.99 o                         
   6  20   1          0.24          0.19         1.25 o                         
  -7  21   1          2.25          3.32         0.60 o                         
  -6  21   1        151.73        182.19         3.36 o                         
  -5  21   1        138.93        156.17         2.16 o                         
  -4  21   1        168.53        159.52         2.60 o                         
  -3  21   1        113.95        111.17         2.03 o                         
  -2  21   1         58.29         40.37         1.36 o                         
  -1  21   1          7.67         10.84         1.64 o                         
   0  21   1          2.79          1.62         0.97 o                         
   1  21   1        111.41        126.80         1.69 o                         
   2  21   1         10.68          7.92         1.00 o                         
   3  21   1          1.59          1.63         0.72 o                         
   4  21   1        175.14        195.63         2.56 o                         
   5  21   1         64.33         69.25         1.09 o                         
   6  21   1          4.39          4.18         0.79 o                         
  -6  22   1          1.03         -0.93         1.40 o                         
  -5  22   1          0.00          1.11         1.43 o                         
  -4  22   1         23.83         31.55         1.81 o                         
  -3  22   1         28.98         22.43         1.51 o                         
  -2  22   1          8.09          4.52         1.02 o                         
  -1  22   1          2.18          2.34         1.11 o                         
   0  22   1         21.13         25.07         0.52 o                         
   1  22   1         58.61         61.69         1.36 o                         
   2  22   1         15.75         11.74         0.94 o                         
   3  22   1          0.03         -0.81         0.81 o                         
   4  22   1          0.04         -0.20         0.99 o                         
   5  22   1          9.19         11.03         2.66 o                         
  -5  23   1        137.40        144.01         2.83 o                         
  -4  23   1         12.02         13.19         2.12 o                         
  -3  23   1         35.86         45.55         1.81 o                         
  -2  23   1         36.61         37.32         1.58 o                         
  -1  23   1          0.19          2.98         2.15 o                         
   0  23   1          3.57          3.97         1.03 o                         
   1  23   1          0.87          1.02         0.65 o                         
   2  23   1        103.52         90.99         1.13 o                         
   3  23   1         70.10         75.39         1.20 o                         
   4  23   1          0.16          1.55         0.61 o                         
   5  23   1        268.05        322.04         7.24 o                         
  -5  24   1          0.50         -1.13         1.82 o                         
  -4  24   1          5.33          5.82         1.45 o                         
  -3  24   1        116.79        118.21         2.48 o                         
  -2  24   1         22.71         30.75         4.69 o                         
  -1  24   1          0.53          2.95         1.22 o                         
   0  24   1          4.96          6.33         1.22 o                         
   1  24   1          0.54          0.22         0.67 o                         
   2  24   1         13.64         14.13         1.11 o                         
   3  24   1         41.48         38.43         1.04 o                         
   4  24   1         20.38         21.44         0.92 o                         
  -4  25   1         18.12         18.19         1.91 o                         
  -3  25   1          2.16          4.29         2.03 o                         
  -2  25   1         41.24         49.51         2.74 o                         
  -1  25   1          6.26          9.44         3.10 o                         
   0  25   1          3.62          6.01         1.09 o                         
   1  25   1         26.60         26.56         0.96 o                         
   2  25   1         10.73         12.58         0.62 o                         
   3  25   1         26.00         22.81         0.65 o                         
  -3  26   1          7.80         11.51         1.65 o                         
  -2  26   1          3.98          3.59         2.01 o                         
  -1  26   1          4.96          6.20         1.48 o                         
   0  26   1         20.33         20.81         1.86 o                         
   1  26   1         11.58         11.85         0.75 o                         
   2  26   1          0.03         -0.49         0.56 o                         
  -1  27   1          2.05          5.62         1.68 o                         
   0  27   1         68.34         89.11         1.69 o                         
 -11   0   2         59.33         61.04         1.70 o                         
 -10   0   2          5.12          4.75         1.22 o                         
  -9   0   2        584.12        591.05         3.50 o                         
  -8   0   2        162.00        158.12         1.83 o                         
  -7   0   2       1121.58       1082.00        33.36 o                         
  -6   0   2        542.90        498.69         3.28 o                         
  -5   0   2        288.24        322.75         3.89 o                         
  -4   0   2       2002.76       2019.45         5.05 o                         
  -3   0   2        959.01       1119.59        43.93 o                         
  -2   0   2      27353.61      27818.32       117.75 o                         
  -1   0   2      36123.98      36499.99        21.68 o                         
   0   0   2       7723.66       8293.32         9.60 o                         
   1   0   2       1398.98       1461.02        86.21 o                         
   2   0   2       1231.80       1403.28        51.23 o                         
   3   0   2          3.29         11.56         3.98 o                         
   4   0   2        396.27        385.99         8.38 o                         
   5   0   2        274.46        229.97         3.65 o                         
   6   0   2         83.95         79.01         3.70 o                         
   7   0   2         23.93         29.57         1.73 o                         
   8   0   2         25.58         23.15         4.23 o                         
   9   0   2         51.11         62.19        15.13 o                         
 -11   1   2         16.83         17.11         1.83 o                         
 -10   1   2         63.16         56.77         1.33 o                         
  -9   1   2         21.72         23.07         1.36 o                         
  -8   1   2        429.52        422.22         3.31 o                         
  -7   1   2          5.85          4.88         1.15 o                         
  -6   1   2          1.35          2.71         0.61 o                         
  -5   1   2        446.30        416.69         2.62 o                         
  -4   1   2        189.06        222.45         5.16 o                         
  -3   1   2        949.33        930.48         4.28 o                         
  -2   1   2        184.46        208.10         4.20 o                         
  -1   1   2       3665.15       3613.26         6.82 o                         
   0   1   2        671.85        660.03         2.77 o                         
   1   1   2          0.75          0.63         0.19 o                         
   2   1   2        276.51        299.53        10.76 o                         
   3   1   2       2372.95       2590.59        75.08 o                         
   4   1   2          5.68          7.62         0.99 o                         
   5   1   2         95.36         86.36         1.60 o                         
   6   1   2          0.44         -1.64         1.64 o                         
   7   1   2        267.09        246.37         2.66 o                         
   8   1   2          0.26          2.22         1.40 o                         
   9   1   2        118.30        132.95         3.74 o                         
 -11   2   2         25.28         26.99         1.45 o                         
 -10   2   2         18.30         18.37         1.02 o                         
  -9   2   2         19.22         18.50         2.57 o                         
  -8   2   2         56.49         61.23         1.44 o                         
  -7   2   2        236.38        217.39         1.78 o                         
  -6   2   2        148.74        152.11         1.35 o                         
  -5   2   2         21.30         19.18         0.69 o                         
  -4   2   2         60.03         76.38         3.62 o                         
  -3   2   2         84.73         85.41         0.79 o                         
  -2   2   2        756.39        679.81         2.23 o                         
  -1   2   2      10708.13      10401.41        70.36 o                         
   0   2   2       7566.15       7945.84        82.36 o                         
   1   2   2       1150.23       1154.69        13.90 o                         
   2   2   2         36.54         43.01         1.28 o                         
   3   2   2          8.92         11.83         0.42 o                         
   4   2   2        526.09        540.27        11.96 o                         
   5   2   2        176.89        175.92         3.58 o                         
   6   2   2        262.50        259.02         4.97 o                         
   7   2   2          1.46          0.72         0.46 o                         
   8   2   2        220.92        238.71         3.30 o                         
   9   2   2         52.24         50.56         3.31 o                         
 -11   3   2         20.73         20.55         1.54 o                         
 -10   3   2          2.77          3.26         1.18 o                         
  -9   3   2          1.06         -1.04         1.04 o                         
  -8   3   2        196.41        198.07         5.58 o                         
  -7   3   2        308.41        318.89         4.05 o                         
  -6   3   2        201.98        208.25         1.57 o                         
  -5   3   2        834.58        841.00         6.85 o                         
  -4   3   2        585.79        656.44         7.84 o                         
  -3   3   2        700.88        712.78         8.15 o                         
  -2   3   2       1936.33       1958.95        40.55 o                         
  -1   3   2       1771.87       1765.29        98.22 o                         
   0   3   2        332.66        346.51         1.75 o                         
   1   3   2        150.57        132.87         1.99 o                         
   2   3   2       1316.21       1421.22        11.81 o                         
   3   3   2       1082.61       1178.29         8.95 o                         
   4   3   2        310.87        257.17         3.00 o                         
   5   3   2         19.03         19.01         1.08 o                         
   6   3   2         66.04         45.97         1.75 o                         
   7   3   2        102.34        106.95         2.56 o                         
   8   3   2          0.01          0.07         0.24 o                         
   9   3   2         15.11         19.16         3.08 o                         
 -11   4   2          0.05         -0.49         0.97 o                         
 -10   4   2          7.14          9.02         1.06 o                         
  -9   4   2         74.38         74.99         1.42 o                         
  -8   4   2         46.25         35.36         1.29 o                         
  -7   4   2         83.82         79.84         1.31 o                         
  -6   4   2         23.67         24.42         0.81 o                         
  -5   4   2        127.05        138.94         4.32 o                         
  -4   4   2        545.10        567.54         3.13 o                         
  -3   4   2        191.07        192.84         1.07 o                         
  -2   4   2        858.08        821.78         7.53 o                         
  -1   4   2       2488.38       2512.71        40.57 o                         
   0   4   2        382.33        400.11         2.50 o                         
   1   4   2        172.40        166.84         1.21 o                         
   2   4   2        842.48        876.19        12.85 o                         
   3   4   2        124.96        157.43         4.00 o                         
   4   4   2         14.81         16.87         0.80 o                         
   5   4   2          7.28          5.66         0.82 o                         
   6   4   2       1383.93       1188.27        12.75 o                         
   7   4   2        494.63        446.64         4.38 o                         
   8   4   2         24.42         23.16         1.74 o                         
   9   4   2          7.49          7.03         1.62 o                         
 -11   5   2          2.08          4.23         1.28 o                         
 -10   5   2          6.03          7.71         1.24 o                         
  -9   5   2        131.43        139.86         1.93 o                         
  -8   5   2         22.50         27.91         0.99 o                         
  -7   5   2        208.13        211.30         2.17 o                         
  -6   5   2        558.59        537.65         4.20 o                         
  -5   5   2       1771.59       1836.93        10.29 o                         
  -4   5   2         47.02         49.45         0.76 o                         
  -3   5   2        141.66        138.49         2.61 o                         
  -2   5   2       1417.64       1460.43        12.21 o                         
  -1   5   2       1029.79       1081.31         8.50 o                         
   0   5   2         47.65         36.78         2.07 o                         
   1   5   2        607.45        627.27         8.55 o                         
   2   5   2       1201.68       1174.94         4.46 o                         
   3   5   2        389.91        392.03         2.12 o                         
   4   5   2          2.33          4.37         2.54 o                         
   5   5   2        618.92        573.23         9.24 o                         
   6   5   2        774.63        706.92         8.87 o                         
   7   5   2          7.09         10.52         1.31 o                         
   8   5   2          0.36         -0.22         0.75 o                         
   9   5   2         24.92         26.81         0.62 o                         
 -10   6   2         28.83         25.87         1.26 o                         
  -9   6   2        187.55        167.63         2.10 o                         
  -8   6   2        584.14        542.87        10.36 o                         
  -7   6   2         26.09         23.42         0.87 o                         
  -6   6   2        232.46        210.54         1.37 o                         
  -5   6   2        381.76        426.48         6.13 o                         
  -4   6   2          3.68         10.68         0.44 o                         
  -3   6   2       1131.69       1205.67         9.37 o                         
  -2   6   2          2.03          1.24         0.41 o                         
  -1   6   2         76.50         71.51         0.67 o                         
   0   6   2        761.79        800.36        15.93 o                         
   1   6   2          0.04          4.23         0.45 o                         
   2   6   2        239.62        230.53        11.88 o                         
   3   6   2        439.45        436.51        10.06 o                         
   4   6   2        583.61        550.35         9.44 o                         
   5   6   2         33.80         30.65         1.19 o                         
   6   6   2         33.07         18.24         1.09 o                         
   7   6   2        262.29        266.34         3.24 o                         
   8   6   2         72.16         80.81         2.52 o                         
   9   6   2          7.33          4.44         1.08 o                         
 -10   7   2        100.93         98.37         1.82 o                         
  -9   7   2        142.74        150.67         2.56 o                         
  -8   7   2        292.03        268.14         2.34 o                         
  -7   7   2        492.01        462.19         3.22 o                         
  -6   7   2        162.20        135.26         1.39 o                         
  -5   7   2        301.14        292.98         2.41 o                         
  -4   7   2        124.79        122.26         1.53 o                         
  -3   7   2        568.94        579.02         5.13 o                         
  -2   7   2          7.52          6.37         0.55 o                         
  -1   7   2        937.16        923.91        10.82 o                         
   0   7   2        660.18        633.94         4.16 o                         
   1   7   2        284.27        300.76         4.41 o                         
   2   7   2       1204.24       1162.22         6.38 o                         
   3   7   2         60.75         39.71         1.37 o                         
   4   7   2        254.58        249.49         6.78 o                         
   5   7   2          7.83          7.42         0.91 o                         
   6   7   2        333.96        355.46         2.76 o                         
   7   7   2        608.03        556.26         5.28 o                         
   8   7   2          0.57          1.41         1.97 o                         
   9   7   2        268.95        292.01         6.28 o                         
 -10   8   2         67.00         71.33         1.76 o                         
  -9   8   2          0.04          0.48         1.06 o                         
  -8   8   2         24.47         32.38         1.40 o                         
  -7   8   2        446.17        369.06         2.90 o                         
  -6   8   2          5.57          4.88         0.59 o                         
  -5   8   2        551.86        538.29         2.84 o                         
  -4   8   2        121.54        132.97         0.90 o                         
  -3   8   2        391.57        412.15         2.06 o                         
  -2   8   2          0.77          0.51         0.26 o                         
  -1   8   2       1097.91       1199.40         5.60 o                         
   0   8   2         39.55         31.21         0.48 o                         
   1   8   2         34.89         32.02         1.31 o                         
   2   8   2       2223.82       2340.61        24.47 o                         
   3   8   2          4.35          6.26         0.73 o                         
   4   8   2          4.86          8.00         0.52 o                         
   5   8   2          1.55         -0.88         0.88 o                         
   6   8   2        178.39        158.42         3.56 o                         
   7   8   2         73.68         79.19         2.07 o                         
   8   8   2         49.70         62.00         2.27 o                         
   9   8   2         20.64         25.32         1.21 o                         
 -10   9   2          0.00         -0.26         0.92 o                         
  -9   9   2        188.90        184.73         2.37 o                         
  -8   9   2        182.51        171.43         1.86 o                         
  -7   9   2          2.32          2.71         0.68 o                         
  -6   9   2        111.73        115.70         2.85 o                         
  -5   9   2        689.72        678.88         7.11 o                         
  -4   9   2          0.59          5.20         0.37 o                         
  -3   9   2        160.13        173.67         1.69 o                         
  -2   9   2         25.01         32.92         1.73 o                         
  -1   9   2         18.42         18.55         0.48 o                         
   0   9   2        729.26        787.01        24.50 o                         
   1   9   2        111.73        113.15         1.12 o                         
   2   9   2         42.61         38.13         0.86 o                         
   3   9   2        802.92        789.92         8.45 o                         
   4   9   2        226.88        232.24         2.02 o                         
   5   9   2         99.05         81.21         0.97 o                         
   6   9   2        165.54        147.98         3.87 o                         
   7   9   2          3.94         -0.54         1.71 o                         
   8   9   2         29.95         30.52         2.34 o                         
   9   9   2         66.40         93.51         2.02 o                         
 -10  10   2          0.22         -0.83         1.04 o                         
  -9  10   2         10.97         13.70         1.07 o                         
  -8  10   2          0.02          3.74         1.05 o                         
  -7  10   2         45.72         45.55         1.07 o                         
  -6  10   2         24.14         17.76         0.81 o                         
  -5  10   2         58.14         54.50         0.83 o                         
  -4  10   2         99.44         98.77         1.86 o                         
  -3  10   2        158.74        189.16         3.22 o                         
  -2  10   2        337.71        377.09         2.41 o                         
  -1  10   2        477.94        511.00         7.81 o                         
   0  10   2         35.69         28.96         0.61 o                         
   1  10   2         77.21         65.14         1.00 o                         
   2  10   2          7.23          4.90         0.64 o                         
   3  10   2         93.12         87.85         1.95 o                         
   4  10   2         43.16         32.48         0.78 o                         
   5  10   2          4.29          5.12         0.60 o                         
   6  10   2         72.14         60.03         1.71 o                         
   7  10   2         42.42         44.77         1.51 o                         
   8  10   2         51.63         53.15         2.14 o                         
   9  10   2         11.88         17.98         1.26 o                         
 -10  11   2         71.76         71.62         2.16 o                         
  -9  11   2         12.86         12.53         1.09 o                         
  -8  11   2         54.22         50.49         1.41 o                         
  -7  11   2         90.72         88.50         1.42 o                         
  -6  11   2         32.68         33.42         0.69 o                         
  -5  11   2        173.79        172.61         2.25 o                         
  -4  11   2         55.50         57.85         1.39 o                         
  -3  11   2         18.85         29.25         0.93 o                         
  -2  11   2        117.19        107.33         1.29 o                         
  -1  11   2          1.56          1.13         0.58 o                         
   0  11   2         16.88         17.74         1.13 o                         
   1  11   2         36.37         42.36         0.77 o                         
   2  11   2        431.15        414.96         2.46 o                         
   3  11   2          0.33          0.96         0.46 o                         
   4  11   2        280.13        261.01         1.75 o                         
   5  11   2          4.97          2.45         0.56 o                         
   6  11   2          0.03          2.13         1.23 o                         
   7  11   2          0.50          0.43         1.13 o                         
   8  11   2          6.59          6.23         1.91 o                         
   9  11   2         35.99         32.92         1.88 o                         
 -10  12   2        111.75        129.79         2.45 o                         
  -9  12   2          9.49          9.12         1.35 o                         
  -8  12   2         67.17         77.47         1.74 o                         
  -7  12   2         15.06          8.57         0.79 o                         
  -6  12   2         67.63         67.06         3.29 o                         
  -5  12   2        576.50        586.45         4.77 o                         
  -4  12   2        314.84        318.67        10.56 o                         
  -3  12   2        168.39        179.87         2.08 o                         
  -2  12   2        583.81        656.13         7.50 o                         
  -1  12   2          2.82          0.80         1.10 o                         
   0  12   2         11.55         18.77         0.41 o                         
   1  12   2        285.66        273.39         3.96 o                         
   2  12   2         19.54         25.66         0.92 o                         
   3  12   2        608.24        572.64        17.39 o                         
   4  12   2        874.59        870.29         6.75 o                         
   5  12   2         10.46          8.79         1.34 o                         
   6  12   2        146.36        137.76         4.76 o                         
   7  12   2         82.95         92.55         2.28 o                         
   8  12   2          0.00          1.71         1.67 o                         
  -9  13   2        307.25        301.51         3.61 o                         
  -8  13   2         41.89         41.54         1.86 o                         
  -7  13   2          0.02          0.99         0.73 o                         
  -6  13   2          0.46         -0.98         0.98 o                         
  -5  13   2        577.76        568.38         5.54 o                         
  -4  13   2          9.03          7.52         0.97 o                         
  -3  13   2         23.59         11.29         0.90 o                         
  -2  13   2        107.58         96.98         1.39 o                         
  -1  13   2       1202.42       1241.36        55.30 o                         
   0  13   2        263.43        259.76         7.23 o                         
   1  13   2        580.59        568.21         4.50 o                         
   2  13   2        248.53        237.51         1.71 o                         
   3  13   2         21.33         26.63         1.84 o                         
   4  13   2        208.86        198.45         2.17 o                         
   5  13   2          3.36          3.82         0.69 o                         
   6  13   2        269.74        270.96         1.98 o                         
   7  13   2        143.82        153.65         4.27 o                         
   8  13   2        111.18        145.59         3.40 o                         
  -9  14   2         21.89         20.54         1.29 o                         
  -8  14   2         34.49         41.00         2.65 o                         
  -7  14   2         38.24         34.73         1.27 o                         
  -6  14   2        745.56        699.45         4.54 o                         
  -5  14   2        341.19        319.39         4.96 o                         
  -4  14   2          6.04          5.53         0.90 o                         
  -3  14   2        376.07        364.85         7.06 o                         
  -2  14   2          1.12          2.34         0.99 o                         
  -1  14   2          0.02          0.39         0.84 o                         
   0  14   2         89.72         79.26         0.64 o                         
   1  14   2         83.35         98.30         1.28 o                         
   2  14   2         67.97         60.59         1.00 o                         
   3  14   2        385.85        375.44         3.60 o                         
   4  14   2         46.77         42.34         0.97 o                         
   5  14   2          0.16          0.18         0.67 o                         
   6  14   2         96.31         79.72         1.29 o                         
   7  14   2         10.03         11.47         1.77 o                         
   8  14   2          0.35          0.40         1.56 o                         
  -9  15   2          0.02          1.48         1.48 o                         
  -8  15   2          3.78          3.61         1.74 o                         
  -7  15   2         76.09         69.93         2.35 o                         
  -6  15   2         69.41         70.53         2.89 o                         
  -5  15   2        808.84        766.92         8.85 o                         
  -4  15   2        155.49        155.10         3.27 o                         
  -3  15   2        212.54        203.99         2.22 o                         
  -2  15   2        455.25        408.67         3.96 o                         
  -1  15   2         24.19         24.20         2.43 o                         
   0  15   2        222.84        217.27         1.68 o                         
   1  15   2         54.99         47.86         0.81 o                         
   2  15   2        264.91        241.66         5.54 o                         
   3  15   2          1.62          0.35         0.80 o                         
   4  15   2        637.92        571.36         4.80 o                         
   5  15   2         68.39         68.97         3.60 o                         
   6  15   2        143.86        144.64         1.65 o                         
   7  15   2         65.16         64.78         2.26 o                         
   8  15   2         29.76         34.42         2.01 o                         
  -9  16   2         19.35         25.58         1.52 o                         
  -8  16   2          9.49          7.76         1.89 o                         
  -7  16   2         69.22         72.31         4.28 o                         
  -6  16   2         73.74         72.65         0.96 o                         
  -5  16   2         90.55         86.93         1.81 o                         
  -4  16   2          3.36         -0.31         0.88 o                         
  -3  16   2        230.65        232.47         2.43 o                         
  -2  16   2        215.00        220.78         2.39 o                         
  -1  16   2        109.72        107.72         4.76 o                         
   0  16   2          0.01         -0.33         0.33 o                         
   1  16   2        225.41        185.14         3.12 o                         
   2  16   2         42.47         39.08         0.75 o                         
   3  16   2         42.06         39.85         1.21 o                         
   4  16   2        133.79        140.31         1.79 o                         
   5  16   2        169.36        166.64         2.77 o                         
   6  16   2          8.40          9.69         0.97 o                         
   7  16   2          0.81          2.77         1.24 o                         
  -8  17   2         16.55         20.68         6.53 o                         
  -7  17   2         24.57         21.68         1.68 o                         
  -6  17   2        164.19        168.17         2.75 o                         
  -5  17   2         11.78         13.52         1.23 o                         
  -4  17   2        103.49        104.63         2.08 o                         
  -3  17   2        144.53        133.36         1.60 o                         
  -2  17   2          3.13         11.59         1.24 o                         
  -1  17   2         35.15         35.33         5.18 o                         
   0  17   2        331.64        300.31         2.56 o                         
   1  17   2        305.72        280.69         4.20 o                         
   2  17   2          9.61          7.33         0.56 o                         
   3  17   2        122.18        122.31         1.82 o                         
   4  17   2          5.42          4.30         1.53 o                         
   5  17   2        150.11        146.67         2.92 o                         
   6  17   2         57.56         57.31         1.85 o                         
   7  17   2          7.64          0.72         1.81 o                         
  -8  18   2         12.13         13.45         0.98 o                         
  -7  18   2        110.28        115.95         4.67 o                         
  -6  18   2         84.94        104.63         4.43 o                         
  -5  18   2        130.41        129.00         2.74 o                         
  -4  18   2         25.27         30.40         1.95 o                         
  -3  18   2         15.67         10.67         1.51 o                         
  -2  18   2        142.00        139.17         5.80 o                         
  -1  18   2         18.45         20.72         2.35 o                         
   0  18   2        595.07        640.78        24.77 o                         
   1  18   2         56.00         57.39         0.94 o                         
   2  18   2        499.66        527.35         7.03 o                         
   3  18   2         25.16         24.14         0.82 o                         
   4  18   2         13.10         18.94         1.28 o                         
   5  18   2         56.22         54.96         2.86 o                         
   6  18   2         45.41         54.41         1.47 o                         
   7  18   2         76.77         79.85         2.01 o                         
  -8  19   2          0.00          0.67         0.68 o                         
  -7  19   2         54.41         57.93         2.72 o                         
  -6  19   2          8.23          5.66         1.60 o                         
  -5  19   2         22.93         19.41         1.73 o                         
  -4  19   2         67.13         65.94         1.80 o                         
  -3  19   2          0.16          3.97         1.21 o                         
  -2  19   2          2.89          0.14         1.26 o                         
  -1  19   2          1.35          0.05         0.85 o                         
   0  19   2          0.50          3.67         1.30 o                         
   1  19   2         18.79          9.91         0.56 o                         
   2  19   2          0.54          1.45         0.66 o                         
   3  19   2         68.16         76.81         1.17 o                         
   4  19   2         19.04         24.55         1.21 o                         
   5  19   2        148.98        146.05         2.28 o                         
   6  19   2         31.04         33.49         1.31 o                         
  -7  20   2         14.44         10.00         1.79 o                         
  -6  20   2        230.38        249.37         3.57 o                         
  -5  20   2         17.28         22.26         1.52 o                         
  -4  20   2         83.06         92.30         2.00 o                         
  -3  20   2         68.84         69.15         1.61 o                         
  -2  20   2          5.89          7.06         1.45 o                         
  -1  20   2        305.38        294.21         8.94 o                         
   0  20   2        200.84        212.53         2.46 o                         
   1  20   2          7.83         11.64         0.62 o                         
   2  20   2         42.38         45.59         1.05 o                         
   3  20   2          2.31          2.46         0.74 o                         
   4  20   2         35.23         35.67         1.11 o                         
   5  20   2          0.48          3.73         1.21 o                         
   6  20   2         27.16         24.75         1.15 o                         
  -7  21   2          2.81          2.32         2.29 o                         
  -6  21   2         33.92         42.84         3.03 o                         
  -5  21   2         11.53         13.73         2.32 o                         
  -4  21   2        194.37        206.92         8.52 o                         
  -3  21   2          1.15          1.42         1.33 o                         
  -2  21   2        275.63        284.81         3.16 o                         
  -1  21   2         39.25         34.99         1.84 o                         
   0  21   2         35.13         31.53         2.45 o                         
   1  21   2         12.30         14.40         0.66 o                         
   2  21   2        114.23        103.59         1.45 o                         
   3  21   2        138.18        155.95         2.33 o                         
   4  21   2          8.67          9.00         0.84 o                         
   5  21   2         83.88         86.22         1.73 o                         
  -6  22   2          3.33          2.75         1.52 o                         
  -5  22   2        112.23        125.29         7.90 o                         
  -4  22   2          3.52          6.10         1.58 o                         
  -3  22   2          0.01          2.35         1.83 o                         
  -2  22   2         21.01         18.46         3.30 o                         
  -1  22   2        189.36        200.44         4.05 o                         
   0  22   2          1.09         -1.44         1.83 o                         
   1  22   2        111.81        104.57         1.31 o                         
   2  22   2         71.60         75.73         1.15 o                         
   3  22   2          2.81          5.07         0.67 o                         
   4  22   2          4.00          6.51         0.85 o                         
   5  22   2         19.11         16.84         1.07 o                         
  -5  23   2         20.17         23.19         1.75 o                         
  -4  23   2         79.68         80.61         2.18 o                         
  -3  23   2          1.23         -0.54         2.85 o                         
  -2  23   2          3.21          3.09         1.30 o                         
  -1  23   2          9.52          5.23         1.22 o                         
   0  23   2         45.71         43.26         5.91 o                         
   1  23   2         19.80         10.64         1.26 o                         
   2  23   2          1.58          1.18         0.65 o                         
   3  23   2         16.79         20.89         1.22 o                         
   4  23   2         39.64         45.40         1.49 o                         
  -5  24   2         30.74         27.05         2.14 o                         
  -4  24   2          0.80         -0.79         1.90 o                         
  -3  24   2         40.62         44.00         1.84 o                         
  -2  24   2        102.32        125.45        12.05 o                         
  -1  24   2         26.43         27.85         2.90 o                         
   0  24   2        107.43        111.82         2.17 o                         
   1  24   2         27.83         25.59         1.30 o                         
   2  24   2         14.07         12.87         0.98 o                         
   3  24   2         51.73         62.59         1.18 o                         
  -4  25   2          0.00         -1.57         1.92 o                         
  -3  25   2         39.47         43.16         3.39 o                         
  -2  25   2         73.40         74.71         4.56 o                         
  -1  25   2         19.16         28.97         4.23 o                         
   0  25   2          9.40          8.78         2.92 o                         
   1  25   2         24.96         29.39         1.62 o                         
   2  25   2         22.59         20.74         0.76 o                         
   3  25   2          8.12          7.05         1.42 o                         
  -2  26   2          6.55          3.82         1.39 o                         
  -1  26   2         17.71         18.36         1.71 o                         
   0  26   2          1.14          0.99         1.43 o                         
   1  26   2         44.35         48.83         2.05 o                         
 -11   1   3         38.33         45.26         1.45 o                         
 -10   1   3          2.43          3.73         0.97 o                         
  -9   1   3        472.71        475.22         3.21 o                         
  -8   1   3        419.03        411.42         3.32 o                         
  -7   1   3         55.73         63.41         1.29 o                         
  -6   1   3         77.72         81.68         1.83 o                         
  -5   1   3          7.09          6.35         0.67 o                         
  -4   1   3        453.36        501.14        14.25 o                         
  -3   1   3        204.36        184.50         1.52 o                         
  -2   1   3         57.62         52.32         0.82 o                         
  -1   1   3        679.16        611.70         3.61 o                         
   0   1   3         47.96         39.60         0.95 o                         
   1   1   3         11.14         15.30         0.45 o                         
   2   1   3        881.80        930.15        19.32 o                         
   3   1   3        635.49        646.10         5.66 o                         
   4   1   3        149.70        157.17         5.48 o                         
   5   1   3        355.25        319.31         3.08 o                         
   6   1   3        185.85        170.68         2.13 o                         
   7   1   3         13.60         13.04         1.32 o                         
   8   1   3         77.98         82.40         2.52 o                         
   9   1   3         20.44         21.23         2.19 o                         
 -11   2   3          7.84          6.57         1.44 o                         
 -10   2   3         13.08         15.84         1.04 o                         
  -9   2   3         71.49         62.75         1.65 o                         
  -8   2   3        717.90        724.27        10.37 o                         
  -7   2   3        363.48        349.67         2.46 o                         
  -6   2   3          4.24          4.67         0.62 o                         
  -5   2   3         32.72         33.06         0.86 o                         
  -4   2   3         71.58         79.37         1.00 o                         
  -3   2   3       2190.56       2278.38        21.11 o                         
  -2   2   3        248.56        266.39         5.24 o                         
  -1   2   3       2271.76       2194.70        43.20 o                         
   0   2   3         54.60         58.80         1.24 o                         
   1   2   3        303.67        352.36         7.81 o                         
   2   2   3          1.83          2.43         0.50 o                         
   3   2   3        123.01        116.49         1.21 o                         
   4   2   3         74.07         77.27         0.69 o                         
   5   2   3        136.60        120.46         2.05 o                         
   6   2   3         67.34         80.87         1.68 o                         
   7   2   3          8.22          2.80         1.32 o                         
   8   2   3          4.32          1.81         1.56 o                         
   9   2   3         82.99        112.95         2.60 o                         
 -11   3   3          1.09          0.55         1.06 o                         
 -10   3   3         37.15         35.55         1.32 o                         
  -9   3   3        311.70        324.22         4.20 o                         
  -8   3   3        380.14        360.24         3.10 o                         
  -7   3   3         23.00         23.56         1.00 o                         
  -6   3   3         80.39         81.06         2.02 o                         
  -5   3   3        603.41        616.23         4.09 o                         
  -4   3   3       2648.90       2606.74        14.84 o                         
  -3   3   3          2.74          3.90         0.68 o                         
  -2   3   3        195.90        229.09         1.86 o                         
  -1   3   3       2917.77       3332.48         8.14 o                         
   0   3   3          6.24          9.23         0.53 o                         
   1   3   3        539.10        567.92         2.26 o                         
   2   3   3        703.35        770.11         5.98 o                         
   3   3   3         26.37         32.39         1.13 o                         
   4   3   3        216.81        215.03         2.08 o                         
   5   3   3         58.78         55.46         1.58 o                         
   6   3   3        223.93        192.58         2.31 o                         
   7   3   3         37.34         37.73         1.51 o                         
   8   3   3          4.32          4.87         1.46 o                         
   9   3   3          5.58          6.43         2.14 o                         
 -11   4   3          0.01         -1.05         1.05 o                         
 -10   4   3          9.91          9.34         1.47 o                         
  -9   4   3        108.88        109.43         2.03 o                         
  -8   4   3         14.94         16.04         1.07 o                         
  -7   4   3        926.75        845.26         6.00 o                         
  -6   4   3         67.97         73.14         1.04 o                         
  -5   4   3        625.29        581.44         3.12 o                         
  -4   4   3         86.67         86.48         1.97 o                         
  -3   4   3       1591.08       1619.67         5.90 o                         
  -2   4   3        218.15        187.53         2.38 o                         
  -1   4   3        206.22        206.33         4.53 o                         
   0   4   3        535.79        635.66        12.94 o                         
   1   4   3         27.20         31.51         0.84 o                         
   2   4   3        497.81        528.65        13.21 o                         
   3   4   3          9.53         10.36         0.69 o                         
   4   4   3        813.54        794.34         4.24 o                         
   5   4   3        202.36        232.01         4.81 o                         
   6   4   3          0.76         -0.07         0.87 o                         
   7   4   3          3.29          8.13         1.55 o                         
   8   4   3        185.41        222.57         4.69 o                         
   9   4   3         76.99         77.50         2.89 o                         
 -11   5   3          3.66          4.87         1.31 o                         
 -10   5   3          0.10          0.53         1.45 o                         
  -9   5   3          9.45          9.92         1.02 o                         
  -8   5   3        727.83        730.07         8.58 o                         
  -7   5   3         18.87         16.91         1.70 o                         
  -6   5   3        784.54        752.81        16.85 o                         
  -5   5   3         50.49         65.58         2.63 o                         
  -4   5   3        166.53        194.36         4.10 o                         
  -3   5   3         36.55         34.19         1.29 o                         
  -2   5   3        329.31        346.97         5.32 o                         
  -1   5   3       1385.80       1441.80         7.74 o                         
   0   5   3        799.05        827.20        11.99 o                         
   1   5   3        280.65        295.91         8.32 o                         
   2   5   3         21.60         23.26         0.80 o                         
   3   5   3        365.36        385.43         2.26 o                         
   4   5   3        407.65        401.79         3.54 o                         
   5   5   3         47.76         40.71         1.32 o                         
   6   5   3          1.71          1.65         0.59 o                         
   7   5   3         80.10         74.67         0.93 o                         
   8   5   3         64.56         50.32         2.27 o                         
   9   5   3         40.78         41.42         2.65 o                         
 -10   6   3          0.02          0.35         0.98 o                         
  -9   6   3          1.48          1.18         1.09 o                         
  -8   6   3          0.01         -1.09         1.09 o                         
  -7   6   3         13.59         13.73         0.83 o                         
  -6   6   3         50.75         57.36         1.02 o                         
  -5   6   3         24.48         29.94         0.73 o                         
  -4   6   3        444.71        502.91         4.87 o                         
  -3   6   3        403.77        391.31         4.42 o                         
  -2   6   3       1755.15       1850.74        12.37 o                         
  -1   6   3         11.31         10.79         0.93 o                         
   0   6   3       1209.43       1298.84         8.54 o                         
   1   6   3         51.26         52.82         1.55 o                         
   2   6   3         39.35         46.07         0.99 o                         
   3   6   3        205.23        211.82         3.98 o                         
   4   6   3        277.35        275.36         2.66 o                         
   5   6   3        168.33        144.06         2.81 o                         
   6   6   3        161.18        128.02         6.25 o                         
   7   6   3         16.31         15.37         2.12 o                         
   8   6   3         29.41         31.85         0.97 o                         
   9   6   3         79.32        105.77         2.71 o                         
 -10   7   3          6.02          4.84         1.16 o                         
  -9   7   3         45.28         48.55         1.40 o                         
  -8   7   3         41.92         39.85         1.80 o                         
  -7   7   3        124.84        132.04         1.42 o                         
  -6   7   3        176.16        178.19         2.56 o                         
  -5   7   3          2.28          1.32         0.48 o                         
  -4   7   3          9.04          8.79         0.46 o                         
  -3   7   3        314.72        324.14         2.14 o                         
  -2   7   3         65.41         68.53         1.87 o                         
  -1   7   3        301.47        342.09         2.59 o                         
   0   7   3        131.02        149.11         1.66 o                         
   1   7   3        374.87        398.77         8.21 o                         
   2   7   3         75.13         85.84         1.38 o                         
   3   7   3        313.71        313.54         2.57 o                         
   4   7   3        284.70        275.04         5.00 o                         
   5   7   3        458.27        408.78         3.14 o                         
   6   7   3         71.92         73.90         2.08 o                         
   7   7   3         36.33         27.06         1.52 o                         
   8   7   3          3.48          4.48         0.89 o                         
 -10   8   3        135.91        157.30         2.29 o                         
  -9   8   3         13.53         13.38         1.04 o                         
  -8   8   3         54.43         66.37         1.70 o                         
  -7   8   3         25.52         22.81         1.02 o                         
  -6   8   3          1.03          1.78         0.80 o                         
  -5   8   3         14.85         17.35         0.99 o                         
  -4   8   3        306.72        336.46         1.60 o                         
  -3   8   3        928.56        914.20         5.01 o                         
  -2   8   3         19.26         17.63         0.45 o                         
  -1   8   3       1023.02       1136.71         7.61 o                         
   0   8   3       1821.40       1981.21        98.37 o                         
   1   8   3          1.18          4.29         0.52 o                         
   2   8   3          2.75          3.00         0.55 o                         
   3   8   3         86.07         93.09         1.74 o                         
   4   8   3         26.05         25.18         0.54 o                         
   5   8   3        196.38        192.98         7.14 o                         
   6   8   3          1.12          0.30         0.87 o                         
   7   8   3          2.60          7.70         0.91 o                         
   8   8   3          1.10         -1.63         1.63 o                         
 -10   9   3         62.24         74.29         1.81 o                         
  -9   9   3        101.35         98.05         1.61 o                         
  -8   9   3        160.97        162.40         3.01 o                         
  -7   9   3        115.09        118.41         1.57 o                         
  -6   9   3        299.38        291.51         2.10 o                         
  -5   9   3          4.54          4.54         0.44 o                         
  -4   9   3        274.71        267.36         1.97 o                         
  -3   9   3        480.60        479.14         9.78 o                         
  -2   9   3        660.72        690.15        10.11 o                         
  -1   9   3        480.45        529.84         4.38 o                         
   0   9   3       2151.43       2248.70        10.59 o                         
   1   9   3         20.34         20.91         0.73 o                         
   2   9   3         18.81         24.86         0.77 o                         
   3   9   3        264.34        248.18         4.36 o                         
   4   9   3        877.52        805.04         5.28 o                         
   5   9   3          5.96          7.13         1.05 o                         
   6   9   3          0.33          1.04         0.73 o                         
   7   9   3          0.41          0.10         0.96 o                         
   8   9   3        100.42         91.24         2.27 o                         
 -10  10   3          7.68         13.37         1.31 o                         
  -9  10   3         40.88         34.62         1.73 o                         
  -8  10   3         46.26         40.72         1.39 o                         
  -7  10   3        482.80        442.90         4.15 o                         
  -6  10   3         64.72         66.00         1.62 o                         
  -5  10   3         39.58         40.88         1.03 o                         
  -4  10   3         11.83          7.15         0.83 o                         
  -3  10   3          0.10         -0.30         0.30 o                         
  -2  10   3          0.13          1.06         0.19 o                         
  -1  10   3        275.94        279.50         5.78 o                         
   0  10   3         38.50         36.22         0.82 o                         
   1  10   3        163.33        122.03         2.64 o                         
   2  10   3        159.84        156.11         1.69 o                         
   3  10   3         46.74         40.18         1.21 o                         
   4  10   3        739.48        673.28         4.11 o                         
   5  10   3         41.86         33.39         1.18 o                         
   6  10   3         87.66         91.93         1.84 o                         
   7  10   3         26.84         33.60         1.89 o                         
   8  10   3         59.88         48.88         2.87 o                         
 -10  11   3          5.82          9.31         1.28 o                         
  -9  11   3         98.86         98.92         1.87 o                         
  -8  11   3          0.17          0.67         0.67 o                         
  -7  11   3          0.34          1.84         0.71 o                         
  -6  11   3        278.83        299.61         1.83 o                         
  -5  11   3         13.90         12.50         0.64 o                         
  -4  11   3         41.86         43.34         0.67 o                         
  -3  11   3         24.47         19.95         0.83 o                         
  -2  11   3        164.10        166.94         1.97 o                         
  -1  11   3        150.69        142.99         0.99 o                         
   0  11   3        164.78        147.28         1.50 o                         
   1  11   3        621.28        642.11         6.67 o                         
   2  11   3        163.39        151.23         3.36 o                         
   3  11   3       2022.89       2015.43         5.24 o                         
   4  11   3          0.62          0.10         0.70 o                         
   5  11   3         50.34         49.81         0.76 o                         
   6  11   3          2.50          1.32         0.92 o                         
   7  11   3         15.09         13.60         1.19 o                         
   8  11   3          0.33          0.17         1.04 o                         
 -10  12   3          1.38          0.40         1.09 o                         
  -9  12   3         29.38         34.08         1.27 o                         
  -8  12   3         43.78         43.29         1.08 o                         
  -7  12   3         92.52         93.86         2.14 o                         
  -6  12   3          0.12          2.17         0.66 o                         
  -5  12   3        155.38        148.77         3.05 o                         
  -4  12   3        767.07        731.63        16.49 o                         
  -3  12   3         87.44         69.61         1.88 o                         
  -2  12   3          9.29         10.06         0.91 o                         
  -1  12   3         80.77         62.00         1.08 o                         
   0  12   3         16.23         11.75         0.78 o                         
   1  12   3         91.70         90.04         1.15 o                         
   2  12   3          2.86          2.20         0.83 o                         
   3  12   3       1114.42       1054.02        10.44 o                         
   4  12   3        563.06        553.69         4.92 o                         
   5  12   3         23.81         26.10         1.15 o                         
   6  12   3          3.40          2.46         0.92 o                         
   7  12   3          0.79          0.49         1.11 o                         
   8  12   3          0.92          1.17         1.24 o                         
  -9  13   3         10.61         11.53         1.02 o                         
  -8  13   3         36.29         38.78         1.28 o                         
  -7  13   3         32.39         35.97         2.03 o                         
  -6  13   3         57.26         51.31         1.70 o                         
  -5  13   3          0.17         -0.82         0.82 o                         
  -4  13   3        748.56        695.02         3.42 o                         
  -3  13   3          3.50          0.91         1.28 o                         
  -2  13   3         66.88         52.95         1.35 o                         
  -1  13   3          6.44          6.32         0.60 o                         
   0  13   3          0.15          0.98         1.84 o                         
   1  13   3        113.86        114.79         1.14 o                         
   2  13   3        100.34        101.77         1.53 o                         
   3  13   3        227.26        180.47         1.71 o                         
   4  13   3         32.76         25.03         1.03 o                         
   5  13   3          9.85         10.21         0.68 o                         
   6  13   3          5.50          2.89         1.24 o                         
   7  13   3         41.46         42.77         1.73 o                         
  -9  14   3          0.06         -0.91         0.91 o                         
  -8  14   3        129.41        121.44         1.46 o                         
  -7  14   3        322.45        325.07         8.02 o                         
  -6  14   3         65.04         57.82         0.67 o                         
  -5  14   3         72.47         75.17         1.44 o                         
  -4  14   3        997.83        945.34         6.15 o                         
  -3  14   3       1153.27       1087.65        19.38 o                         
  -2  14   3         51.25         41.66         1.46 o                         
  -1  14   3          8.19         12.21         0.90 o                         
   0  14   3         64.15         72.36         1.46 o                         
   1  14   3         76.58         75.50         0.97 o                         
   2  14   3         15.06         12.47         0.70 o                         
   3  14   3        248.82        225.59         2.03 o                         
   4  14   3        127.63        119.55         1.72 o                         
   5  14   3         10.49          7.15         0.70 o                         
   6  14   3        113.81        149.10         2.11 o                         
   7  14   3         48.96         56.08         1.71 o                         
  -9  15   3         45.41         51.49         3.90 o                         
  -8  15   3          0.65         -0.35         1.03 o                         
  -7  15   3        172.55        166.93         2.81 o                         
  -6  15   3         36.57         28.75         1.85 o                         
  -5  15   3        291.61        302.94        17.29 o                         
  -4  15   3         40.22         41.36         1.36 o                         
  -3  15   3        406.78        425.01         3.39 o                         
  -2  15   3          0.98         -0.43         1.99 o                         
  -1  15   3        192.90        200.22         5.71 o                         
   0  15   3         95.93         88.16         1.08 o                         
   1  15   3        173.24        159.16         3.25 o                         
   2  15   3        491.25        461.37        11.22 o                         
   3  15   3          0.45          0.33         1.30 o                         
   4  15   3         75.41         70.36         1.31 o                         
   5  15   3        122.58        116.46         1.92 o                         
   6  15   3          0.13         -0.56         0.64 o                         
   7  15   3         63.95         87.72         1.81 o                         
  -9  16   3          0.11         -1.97         1.97 o                         
  -8  16   3         47.25         55.05         3.30 o                         
  -7  16   3         42.70         43.22         2.00 o                         
  -6  16   3          0.49         -0.20         1.40 o                         
  -5  16   3         62.26         61.89         2.34 o                         
  -4  16   3        367.47        383.14        11.83 o                         
  -3  16   3        253.99        261.15         2.32 o                         
  -2  16   3         15.96         19.32         1.11 o                         
  -1  16   3        534.32        548.14        18.07 o                         
   0  16   3        269.60        267.18         1.97 o                         
   1  16   3          0.23          0.62         0.85 o                         
   2  16   3        114.18        116.29         1.51 o                         
   3  16   3         21.14         24.77         1.33 o                         
   4  16   3         35.65         30.59         1.06 o                         
   5  16   3         63.74         74.02         1.58 o                         
   6  16   3          0.03          0.20         0.81 o                         
   7  16   3         14.58         15.52         1.62 o                         
  -8  17   3        119.85        109.22         6.16 o                         
  -7  17   3         24.77         25.12         2.05 o                         
  -6  17   3         30.78         34.20         2.06 o                         
  -5  17   3        116.12        119.18         2.47 o                         
  -4  17   3         57.93         59.68         1.71 o                         
  -3  17   3        977.65        992.95         5.31 o                         
  -2  17   3        523.18        464.49         7.03 o                         
  -1  17   3        195.44        195.50        18.69 o                         
   0  17   3        989.48        871.97         8.10 o                         
   1  17   3        626.49        565.13         4.69 o                         
   2  17   3          0.58          3.49         0.66 o                         
   3  17   3          1.17          2.22         0.77 o                         
   4  17   3         95.20        102.51         2.10 o                         
   5  17   3          5.61          2.88         0.86 o                         
   6  17   3         48.87         47.61         1.25 o                         
  -8  18   3         13.05         14.50         2.19 o                         
  -7  18   3        229.38        239.72         5.88 o                         
  -6  18   3         42.10         38.98         1.61 o                         
  -5  18   3        104.90        105.64         2.32 o                         
  -4  18   3         61.99         50.96         1.78 o                         
  -3  18   3        230.18        209.83         6.50 o                         
  -2  18   3        256.71        226.89         8.67 o                         
  -1  18   3        322.91        298.04         2.92 o                         
   0  18   3        456.87        405.99         5.93 o                         
   1  18   3         41.18         44.56         1.06 o                         
   2  18   3          8.64         10.23         0.83 o                         
   3  18   3         12.75         16.24         0.74 o                         
   4  18   3         48.53         50.45         1.22 o                         
   5  18   3          7.78          7.95         1.23 o                         
   6  18   3         34.11         46.54         1.40 o                         
  -7  19   3         69.88         67.63         2.79 o                         
  -6  19   3         19.52         24.95         2.03 o                         
  -5  19   3         11.65         13.23         1.47 o                         
  -4  19   3        302.46        317.44         3.41 o                         
  -3  19   3         18.19         14.92         1.43 o                         
  -2  19   3          4.67          5.91         1.50 o                         
  -1  19   3        206.56        178.86         8.52 o                         
   0  19   3        354.86        330.04         9.84 o                         
   1  19   3         45.41         39.16         1.39 o                         
   2  19   3          0.00         -0.62         0.62 o                         
   3  19   3          6.84          5.76         0.69 o                         
   4  19   3         56.89         56.82         1.86 o                         
   5  19   3          0.75          1.58         0.90 o                         
   6  19   3         39.60         41.90         1.77 o                         
  -7  20   3         37.79         46.07         2.65 o                         
  -6  20   3         16.02         10.75         3.16 o                         
  -5  20   3          0.42         -0.97         1.46 o                         
  -4  20   3         26.15         19.43         1.91 o                         
  -3  20   3         79.46         78.37        10.69 o                         
  -2  20   3          0.32         -0.81         1.28 o                         
  -1  20   3        137.69        134.16         7.94 o                         
   0  20   3        637.56        595.73        10.11 o                         
   1  20   3          9.50         14.09         0.73 o                         
   2  20   3         67.50         71.80         1.26 o                         
   3  20   3         25.98         31.83         1.15 o                         
   4  20   3         68.34         93.64         1.81 o                         
   5  20   3          5.61          8.21         1.10 o                         
  -6  21   3          0.75         -1.14         1.55 o                         
  -5  21   3          1.05         -1.02         1.79 o                         
  -4  21   3         29.34         35.39         1.83 o                         
  -3  21   3          4.30          1.74         1.35 o                         
  -2  21   3         10.09          6.73         1.26 o                         
  -1  21   3          4.96          5.46         1.29 o                         
   0  21   3          0.67          1.97         1.90 o                         
   1  21   3          1.78          0.50         0.60 o                         
   2  21   3         64.58         67.39         2.01 o                         
   3  21   3          2.76          3.58         0.78 o                         
   4  21   3          0.41         -1.07         1.07 o                         
   5  21   3         49.73         59.65         1.80 o                         
  -6  22   3         15.61         19.20         1.95 o                         
  -5  22   3         23.41         22.96         1.74 o                         
  -4  22   3         68.03         60.55         2.30 o                         
  -3  22   3          6.27          3.23         1.48 o                         
  -2  22   3         59.11         66.37         7.43 o                         
  -1  22   3        166.36        190.46        15.04 o                         
   0  22   3          0.24          1.23         1.68 o                         
   1  22   3         47.46         42.85         0.88 o                         
   2  22   3          8.45          6.66         0.70 o                         
   3  22   3          0.14          0.15         0.72 o                         
   4  22   3         11.65         14.49         1.13 o                         
  -5  23   3         32.55         35.20         2.32 o                         
  -4  23   3        276.49        300.79         3.74 o                         
  -3  23   3         39.78         39.24         8.78 o                         
  -2  23   3        180.67        179.79         8.29 o                         
  -1  23   3         31.89         37.41         1.67 o                         
   0  23   3         27.85         27.13         4.53 o                         
   1  23   3          0.29         -1.23         2.35 o                         
   2  23   3          1.35          3.84         0.85 o                         
   3  23   3          6.64         11.53         1.03 o                         
  -4  24   3         99.65        101.57         2.58 o                         
  -3  24   3         82.61         97.15         4.31 o                         
  -2  24   3         67.63         79.34        12.68 o                         
  -1  24   3         19.49         31.47         9.02 o                         
   0  24   3        100.46        110.32         5.88 o                         
   1  24   3         38.80         42.08         3.74 o                         
   2  24   3         43.93         51.03         2.76 o                         
  -3  25   3         11.78         14.98         1.97 o                         
  -2  25   3          0.40          3.14         1.68 o                         
  -1  25   3         15.02         18.92         1.89 o                         
   0  25   3          0.26          3.07         1.52 o                         
   1  25   3        126.59        130.46         2.53 o                         
 -11   0   4         31.00         23.42         3.80 o                         
 -10   0   4         90.74         97.73         2.82 o                         
  -9   0   4         48.51         47.87         1.78 o                         
  -8   0   4          6.89          6.26         1.29 o                         
  -7   0   4        283.35        268.32         4.49 o                         
  -6   0   4        406.02        369.89         2.88 o                         
  -5   0   4        185.22        181.20         5.57 o                         
  -4   0   4         97.30        122.47         1.55 o                         
  -3   0   4       7353.50       7594.74        14.56 o                         
  -2   0   4       1283.95       1376.54        18.74 o                         
  -1   0   4       5122.57       5343.46        11.64 o                         
   0   0   4        332.18        343.10         2.85 o                         
   1   0   4       2316.07       2430.04        22.58 o                         
   2   0   4          0.48         -0.26         0.53 o                         
   3   0   4          0.00          3.65         1.39 o                         
   4   0   4        201.34        215.82         3.80 o                         
   5   0   4         21.56         23.51         2.70 o                         
   6   0   4        161.32        168.63         4.12 o                         
   7   0   4         63.89         66.28         3.94 o                         
   8   0   4         44.91         52.71         3.58 o                         
 -11   1   4          0.42         -1.32         1.32 o                         
 -10   1   4        283.21        295.90         2.66 o                         
  -9   1   4          5.26          5.26         0.81 o                         
  -8   1   4         66.81         65.65         1.52 o                         
  -7   1   4         10.90          9.62         0.84 o                         
  -6   1   4         81.02         80.64         1.89 o                         
  -5   1   4        226.79        243.21         1.83 o                         
  -4   1   4        620.84        633.97         2.60 o                         
  -3   1   4         73.84         75.39         1.84 o                         
  -2   1   4        240.37        234.66         5.42 o                         
  -1   1   4        102.76        102.49         1.93 o                         
   0   1   4        156.33        179.26         1.48 o                         
   1   1   4       2583.93       2738.42        46.28 o                         
   2   1   4          9.14         10.42         0.43 o                         
   3   1   4        710.20        709.68        16.46 o                         
   4   1   4          7.11          5.36         2.23 o                         
   5   1   4        670.71        632.80         5.75 o                         
   6   1   4          6.80         10.15         1.72 o                         
   7   1   4         47.46         45.92         2.37 o                         
   8   1   4         89.17        106.71         3.19 o                         
 -11   2   4          0.38          0.30         1.13 o                         
 -10   2   4         16.12         16.54         1.38 o                         
  -9   2   4         80.26         77.61         3.74 o                         
  -8   2   4        169.51        161.64         2.00 o                         
  -7   2   4        105.57         95.64         1.29 o                         
  -6   2   4          5.55          3.99         0.70 o                         
  -5   2   4        304.54        317.43         2.07 o                         
  -4   2   4        173.44        192.00         5.16 o                         
  -3   2   4       1490.09       1475.26        33.82 o                         
  -2   2   4       2130.81       2272.81         9.58 o                         
  -1   2   4        552.65        594.40         4.02 o                         
   0   2   4          0.03         -0.11         0.91 o                         
   1   2   4        711.08        732.31         2.72 o                         
   2   2   4          6.56          4.62         0.55 o                         
   3   2   4        174.06        175.34         2.45 o                         
   4   2   4        317.85        345.70         3.37 o                         
   5   2   4          4.49          5.09         2.79 o                         
   6   2   4         94.21         81.04         6.02 o                         
   7   2   4         49.54         57.42         3.74 o                         
   8   2   4         58.63         63.60         3.52 o                         
 -11   3   4         12.82         10.08         1.43 o                         
 -10   3   4         69.67         71.60         2.02 o                         
  -9   3   4         24.81         25.37         1.01 o                         
  -8   3   4         13.94         14.64         0.94 o                         
  -7   3   4         60.17         55.99         1.25 o                         
  -6   3   4        267.68        272.97         1.83 o                         
  -5   3   4        394.48        453.39         6.45 o                         
  -4   3   4         14.26         15.96         0.87 o                         
  -3   3   4        781.52        847.64         6.92 o                         
  -2   3   4         17.97         20.23         1.09 o                         
  -1   3   4          2.21          3.47         0.88 o                         
   0   3   4         18.80         21.99         0.80 o                         
   1   3   4        100.08        114.72         7.72 o                         
   2   3   4        803.21        917.17         7.42 o                         
   3   3   4         12.84         19.42         1.12 o                         
   4   3   4         25.80         37.67         1.58 o                         
   5   3   4         72.48         71.81         1.95 o                         
   6   3   4         24.24         22.05         1.72 o                         
   7   3   4          7.57          3.07         1.72 o                         
   8   3   4          8.85          4.98         2.56 o                         
 -11   4   4          9.04          3.03         1.93 o                         
 -10   4   4        137.84        156.66         2.56 o                         
  -9   4   4          0.01          0.19         1.08 o                         
  -8   4   4          4.72          7.62         1.06 o                         
  -7   4   4         13.63         17.52         0.84 o                         
  -6   4   4        158.21        165.11         3.17 o                         
  -5   4   4         31.99         33.41         0.73 o                         
  -4   4   4          9.08          9.41         0.62 o                         
  -3   4   4       2016.36       2126.18        32.57 o                         
  -2   4   4         86.21         88.43         1.19 o                         
  -1   4   4        587.60        648.39         9.22 o                         
   0   4   4        104.15        113.47         1.46 o                         
   1   4   4        116.93        134.60         1.41 o                         
   2   4   4          0.90          0.83         0.30 o                         
   3   4   4          0.05          1.08         0.36 o                         
   4   4   4        926.70        901.97        26.17 o                         
   5   4   4        728.09        667.58        10.11 o                         
   6   4   4         35.29         27.52         1.82 o                         
   7   4   4         47.37         55.33         2.63 o                         
   8   4   4        137.25        148.52         3.32 o                         
 -10   5   4        162.50        163.59         2.89 o                         
  -9   5   4        166.57        182.20         3.22 o                         
  -8   5   4         12.90         13.40         0.91 o                         
  -7   5   4         23.61         20.98         1.02 o                         
  -6   5   4         61.98         78.50         2.76 o                         
  -5   5   4        100.87        104.04         1.27 o                         
  -4   5   4         45.00         36.20         0.82 o                         
  -3   5   4         54.08         48.21         0.87 o                         
  -2   5   4        797.59        874.87        11.52 o                         
  -1   5   4       1221.71       1334.84         4.62 o                         
   0   5   4        126.03        132.92         3.32 o                         
   1   5   4          1.93          1.32         0.62 o                         
   2   5   4         91.11         91.46         3.16 o                         
   3   5   4        181.30        174.04         2.53 o                         
   4   5   4        488.90        477.72         5.62 o                         
   5   5   4        415.06        431.49         3.02 o                         
   6   5   4         22.45         28.09         2.30 o                         
   7   5   4        137.04        135.44         4.69 o                         
   8   5   4         22.83         16.82         2.17 o                         
 -10   6   4        247.71        253.92         2.53 o                         
  -9   6   4         17.98         17.61         1.01 o                         
  -8   6   4         13.51         10.83         1.10 o                         
  -7   6   4        152.70        169.71         1.77 o                         
  -6   6   4        108.86        116.40         2.47 o                         
  -5   6   4          1.30          3.28         0.53 o                         
  -4   6   4        219.27        220.75         1.43 o                         
  -3   6   4        295.15        312.25         3.09 o                         
  -2   6   4        674.90        679.00        15.35 o                         
  -1   6   4        157.37        200.51         7.16 o                         
   0   6   4        451.62        529.16         6.33 o                         
   1   6   4          0.69          0.71         0.62 o                         
   2   6   4         74.15         79.75         1.35 o                         
   3   6   4         50.08         45.00         0.98 o                         
   4   6   4         51.85         54.96         1.02 o                         
   5   6   4        365.05        339.43         3.64 o                         
   6   6   4        459.87        468.69         6.01 o                         
   7   6   4         21.11         22.98         1.94 o                         
   8   6   4         24.71         27.47         2.46 o                         
 -10   7   4         24.74         23.67         1.37 o                         
  -9   7   4         64.90         69.01         1.55 o                         
  -8   7   4        261.24        229.31         2.15 o                         
  -7   7   4        314.78        290.50         2.08 o                         
  -6   7   4         36.49         31.91         1.69 o                         
  -5   7   4        392.79        371.47         6.50 o                         
  -4   7   4         84.77         68.58         2.97 o                         
  -3   7   4        198.45        221.70         1.97 o                         
  -2   7   4          1.86          1.74         1.29 o                         
  -1   7   4        107.36        123.06         2.50 o                         
   0   7   4         24.24         18.67         1.48 o                         
   1   7   4        676.13        816.88        18.34 o                         
   2   7   4          3.85          8.43         0.77 o                         
   3   7   4          8.25          6.23         0.97 o                         
   4   7   4          0.05          0.45         0.80 o                         
   5   7   4         29.60         34.96         1.02 o                         
   6   7   4          0.94          0.79         0.86 o                         
   7   7   4         18.68         21.06         2.09 o                         
   8   7   4         95.60        114.95         2.63 o                         
 -10   8   4          9.79          8.85         1.39 o                         
  -9   8   4         68.95         72.23         2.70 o                         
  -8   8   4         10.36          7.90         0.95 o                         
  -7   8   4          3.50          6.00         0.71 o                         
  -6   8   4        124.35        121.50         1.43 o                         
  -5   8   4         37.28         40.37         0.80 o                         
  -4   8   4         13.40         12.01         0.62 o                         
  -3   8   4        721.43        738.88         2.92 o                         
  -2   8   4        130.14        146.51         1.25 o                         
  -1   8   4          0.05          0.18         0.70 o                         
   0   8   4        137.78        141.42         1.65 o                         
   1   8   4         91.48        119.60         7.88 o                         
   2   8   4       2126.20       2011.79        22.31 o                         
   3   8   4        212.34        203.20         4.07 o                         
   4   8   4        635.76        599.61         9.20 o                         
   5   8   4        226.96        247.10         2.45 o                         
   6   8   4        153.34        160.39         1.81 o                         
   7   8   4          0.75          1.50         0.74 o                         
   8   8   4          0.19         -0.91         1.73 o                         
 -10   9   4         17.41         19.36         2.10 o                         
  -9   9   4        115.31        101.78         2.66 o                         
  -8   9   4         67.95         66.12         1.51 o                         
  -7   9   4         69.85         72.82         1.32 o                         
  -6   9   4         33.80         37.35         0.79 o                         
  -5   9   4          7.27          5.16         0.86 o                         
  -4   9   4          8.52          8.14         0.55 o                         
  -3   9   4         46.93         48.27         1.62 o                         
  -2   9   4        156.91        161.34         1.77 o                         
  -1   9   4          2.98          4.53         0.64 o                         
   0   9   4        300.17        308.89         4.34 o                         
   1   9   4          5.88          6.90         1.41 o                         
   2   9   4       1751.58       1713.26         5.62 o                         
   3   9   4        138.52        133.82         1.82 o                         
   4   9   4         41.24         40.86         1.83 o                         
   5   9   4         11.59         10.38         1.08 o                         
   6   9   4          0.21          2.85         0.89 o                         
   7   9   4         21.51         16.17         1.09 o                         
 -10  10   4         12.23         15.99         1.82 o                         
  -9  10   4          0.60         -0.46         1.13 o                         
  -8  10   4          0.00          0.47         0.82 o                         
  -7  10   4        129.00        125.34         1.94 o                         
  -6  10   4         50.12         48.78         1.02 o                         
  -5  10   4        620.49        622.68         3.67 o                         
  -4  10   4        136.33        132.46         1.76 o                         
  -3  10   4        526.16        523.01         7.61 o                         
  -2  10   4        156.90        161.29         1.73 o                         
  -1  10   4         10.29          7.06         0.67 o                         
   0  10   4          9.26          8.30         0.71 o                         
   1  10   4        190.15        200.60         1.98 o                         
   2  10   4         52.89         45.46         1.34 o                         
   3  10   4        156.11        152.65         5.10 o                         
   4  10   4         11.37         10.03         0.95 o                         
   5  10   4          1.18          1.12         0.94 o                         
   6  10   4          0.21          2.70         1.05 o                         
   7  10   4         11.71          8.64         1.10 o                         
 -10  11   4          6.24          7.95         1.30 o                         
  -9  11   4         12.04         10.01         1.05 o                         
  -8  11   4         13.19         11.63         0.83 o                         
  -7  11   4         21.98         19.64         0.74 o                         
  -6  11   4          3.99          6.23         0.85 o                         
  -5  11   4         40.77         44.30         0.84 o                         
  -4  11   4        129.89        141.54         2.03 o                         
  -3  11   4         28.82         29.02         0.74 o                         
  -2  11   4        101.05         98.40         1.87 o                         
  -1  11   4        237.39        256.81         5.31 o                         
   0  11   4         30.24         29.36         1.57 o                         
   1  11   4         47.31         45.82         1.13 o                         
   2  11   4          0.30          2.87         1.08 o                         
   3  11   4        471.42        438.85         2.67 o                         
   4  11   4          0.03          0.80         0.53 o                         
   5  11   4         53.46         52.45         1.67 o                         
   6  11   4          4.51          5.26         0.96 o                         
   7  11   4          5.49          4.62         1.52 o                         
  -9  12   4          6.94          3.86         0.95 o                         
  -8  12   4         15.29         16.89         1.04 o                         
  -7  12   4         92.25         99.08         1.27 o                         
  -6  12   4        673.26        697.77         3.49 o                         
  -5  12   4         58.77         66.53         1.45 o                         
  -4  12   4        451.91        457.23         3.00 o                         
  -3  12   4         11.16         19.63         0.66 o                         
  -2  12   4         42.55         49.85         0.80 o                         
  -1  12   4         19.52         16.87         0.73 o                         
   0  12   4          0.71         -0.59         0.76 o                         
   1  12   4         21.81         24.92         2.10 o                         
   2  12   4        868.83        840.27         6.15 o                         
   3  12   4          0.82          0.72         1.03 o                         
   4  12   4         49.70         43.70         3.36 o                         
   5  12   4          0.19         -0.59         0.85 o                         
   6  12   4        142.96        138.37         4.47 o                         
   7  12   4         37.64         49.84         1.89 o                         
  -9  13   4        119.97        136.46         2.09 o                         
  -8  13   4         39.72         32.11         1.46 o                         
  -7  13   4         17.83         21.22         1.70 o                         
  -6  13   4        336.18        351.71         2.16 o                         
  -5  13   4        110.37        114.00         2.21 o                         
  -4  13   4        884.71        894.97        15.06 o                         
  -3  13   4        270.46        293.35         3.03 o                         
  -2  13   4         84.22         92.15         0.55 o                         
  -1  13   4        204.25        200.10         6.88 o                         
   0  13   4        260.14        244.15         6.84 o                         
   1  13   4        536.40        521.52         5.84 o                         
   2  13   4          9.69         11.09         0.90 o                         
   3  13   4         41.86         31.91         1.22 o                         
   4  13   4         47.37         44.63         0.98 o                         
   5  13   4          2.22          2.20         0.44 o                         
   6  13   4        243.97        258.41         7.72 o                         
   7  13   4         39.41         59.79         2.26 o                         
  -9  14   4         48.87         46.89         1.66 o                         
  -8  14   4         30.53         29.93         2.08 o                         
  -7  14   4         67.91         69.84         0.97 o                         
  -6  14   4        228.29        230.18         2.56 o                         
  -5  14   4         33.41         41.12         2.25 o                         
  -4  14   4         15.95         12.87         1.05 o                         
  -3  14   4         96.39         95.18         1.92 o                         
  -2  14   4         32.32         34.38         5.15 o                         
  -1  14   4         60.62         59.61         0.66 o                         
   0  14   4          1.10          0.12         0.50 o                         
   1  14   4          1.75          1.61         1.46 o                         
   2  14   4        122.26        107.36         1.93 o                         
   3  14   4        124.85        113.57         1.87 o                         
   4  14   4        326.78        313.40         3.21 o                         
   5  14   4         26.07         24.74         1.06 o                         
   6  14   4          0.11          2.45         1.65 o                         
  -9  15   4          0.11          2.93         1.21 o                         
  -8  15   4         25.96         29.16         0.90 o                         
  -7  15   4          8.64          8.07         0.67 o                         
  -6  15   4        369.98        399.45         4.09 o                         
  -5  15   4         54.87         56.45         1.50 o                         
  -4  15   4         18.77         16.25         1.18 o                         
  -3  15   4         58.56         52.58         5.46 o                         
  -2  15   4         90.85         79.37         1.68 o                         
  -1  15   4        261.91        254.71         5.75 o                         
   0  15   4         19.52         17.42         1.29 o                         
   1  15   4         24.89         23.42         1.15 o                         
   2  15   4        141.85        135.47         2.06 o                         
   3  15   4        141.49        133.83         1.58 o                         
   4  15   4         13.69         18.20         1.17 o                         
   5  15   4        146.43        147.64         2.65 o                         
   6  15   4          0.95          1.53         1.16 o                         
  -8  16   4         44.69         51.38        10.82 o                         
  -7  16   4         59.43         73.27         8.40 o                         
  -6  16   4          6.79          7.55         1.36 o                         
  -5  16   4        272.56        243.49        16.19 o                         
  -4  16   4        229.67        252.76         3.21 o                         
  -3  16   4         28.30         33.01         3.12 o                         
  -2  16   4         84.88         79.56         1.78 o                         
  -1  16   4         14.88         11.46         4.56 o                         
   0  16   4        218.40        204.47         8.01 o                         
   1  16   4         57.81         67.75         1.42 o                         
   2  16   4         25.19         29.37         1.08 o                         
   3  16   4         73.82         78.12         3.05 o                         
   4  16   4          0.44          0.30         0.90 o                         
   5  16   4         29.78         22.82         1.00 o                         
   6  16   4         11.59         17.07         1.57 o                         
  -8  17   4         37.89         36.01         2.42 o                         
  -7  17   4        111.95        123.29         5.02 o                         
  -6  17   4         23.32         30.24         2.16 o                         
  -5  17   4         20.31         22.46         1.51 o                         
  -4  17   4         14.84         17.13         3.85 o                         
  -3  17   4         14.21         13.61         1.43 o                         
  -2  17   4          6.38          9.48         1.28 o                         
  -1  17   4         83.17         69.25         1.80 o                         
   0  17   4         45.42         48.84         0.97 o                         
   1  17   4          0.29         -0.20         0.90 o                         
   2  17   4         11.78          9.01         1.09 o                         
   3  17   4          6.53          4.82         1.07 o                         
   4  17   4          1.34          3.31         0.92 o                         
   5  17   4         14.52         13.21         0.91 o                         
  -8  18   4         26.54         32.57         4.14 o                         
  -7  18   4          2.08          3.12         1.50 o                         
  -6  18   4          5.67          5.21         1.73 o                         
  -5  18   4        119.26        130.25         2.56 o                         
  -4  18   4         14.49         11.54         2.97 o                         
  -3  18   4        149.99        158.75        17.65 o                         
  -2  18   4         35.81         30.36         1.57 o                         
  -1  18   4        104.28        113.43         2.33 o                         
   0  18   4        109.83        126.38         2.25 o                         
   1  18   4        512.00        525.84        10.04 o                         
   2  18   4         12.86         14.42         0.99 o                         
   3  18   4         12.21         16.46         1.07 o                         
   4  18   4         38.35         38.47         1.07 o                         
   5  18   4          4.10          3.93         1.37 o                         
  -7  19   4         29.16         34.65         2.31 o                         
  -6  19   4          0.98         -1.25         1.73 o                         
  -5  19   4          0.03         -1.62         1.62 o                         
  -4  19   4         13.16         20.55         2.12 o                         
  -3  19   4          6.77          4.97         1.33 o                         
  -2  19   4          3.22          6.05         1.66 o                         
  -1  19   4          5.63          2.02         1.52 o                         
   0  19   4          0.63          1.43         1.83 o                         
   1  19   4        139.28        150.89         2.14 o                         
   2  19   4          1.84          1.31         1.02 o                         
   3  19   4        330.29        356.51         3.08 o                         
   4  19   4          1.32          0.52         1.02 o                         
   5  19   4         12.59         12.44         1.20 o                         
  -7  20   4          4.30          0.97         2.23 o                         
  -6  20   4         13.35         26.32         2.15 o                         
  -5  20   4          0.61          1.98         1.50 o                         
  -4  20   4          0.02         -0.21         1.39 o                         
  -3  20   4          1.22         -0.27         1.48 o                         
  -2  20   4        516.56        524.69        24.60 o                         
  -1  20   4          3.66          2.08         2.35 o                         
   0  20   4         24.89         27.68         1.61 o                         
   1  20   4         73.54         72.16         3.25 o                         
   2  20   4         15.94         20.19         1.36 o                         
   3  20   4         23.20         26.58         1.25 o                         
   4  20   4         72.95         83.01         1.66 o                         
  -6  21   4         20.06         24.70         2.56 o                         
  -5  21   4         19.63         18.00         1.83 o                         
  -4  21   4         11.85         14.97         2.23 o                         
  -3  21   4        152.14        163.67         3.03 o                         
  -2  21   4         97.40         97.69         6.19 o                         
  -1  21   4         35.68         36.05         6.10 o                         
   0  21   4         36.56         27.78         5.51 o                         
   1  21   4          7.87         10.33         0.83 o                         
   2  21   4          5.13          7.43         1.52 o                         
   3  21   4          0.03          0.29         1.02 o                         
   4  21   4         18.90         33.17         1.48 o                         
  -5  22   4          2.34          2.05         4.76 o                         
  -4  22   4          0.78          2.22         1.61 o                         
  -3  22   4        158.33        181.84         9.98 o                         
  -2  22   4         81.15        107.78         5.13 o                         
  -1  22   4        116.32        114.32         8.67 o                         
   0  22   4         24.75         24.61         4.09 o                         
   1  22   4         13.85         10.91         0.79 o                         
   2  22   4         28.19         30.41         2.46 o                         
   3  22   4          9.77         15.39         1.02 o                         
  -4  23   4          9.60         10.75         1.96 o                         
  -3  23   4          5.43          9.77         2.09 o                         
  -2  23   4        112.70        122.94         2.74 o                         
  -1  23   4          2.75          1.79         2.61 o                         
   0  23   4         13.74         17.04         1.61 o                         
   1  23   4         21.99         17.94         0.86 o                         
   2  23   4         10.25         13.42         1.14 o                         
  -3  24   4        190.25        197.17         3.48 o                         
  -2  24   4         86.45         92.72         2.90 o                         
  -1  24   4         13.56          7.32         1.71 o                         
   0  24   4          1.10          2.27         1.67 o                         
   1  24   4         63.34         73.81         2.21 o                         
 -10   1   5         98.71         97.08         2.05 o                         
  -9   1   5        168.86        163.43         4.71 o                         
  -8   1   5        219.12        196.29         2.25 o                         
  -7   1   5         22.79         28.77         1.13 o                         
  -6   1   5         19.28         21.83         1.22 o                         
  -5   1   5        138.08        171.28         1.75 o                         
  -4   1   5          4.74          2.47         0.69 o                         
  -3   1   5          6.29          6.94         0.74 o                         
  -2   1   5        346.10        358.69         1.84 o                         
  -1   1   5        176.08        174.34         4.25 o                         
   0   1   5          2.44          6.75         1.33 o                         
   1   1   5          6.08          6.89         0.86 o                         
   2   1   5        265.63        282.27         4.53 o                         
   3   1   5        133.58        164.73        12.61 o                         
   4   1   5        311.98        310.79         8.94 o                         
   5   1   5         56.72         72.46         5.86 o                         
   6   1   5         39.57         43.99         4.07 o                         
   7   1   5          4.57         14.17         6.15 o                         
 -10   2   5        313.85        309.21         5.52 o                         
  -9   2   5         62.48         59.93         1.75 o                         
  -8   2   5        377.03        380.45         3.01 o                         
  -7   2   5          3.80          5.34         0.72 o                         
  -6   2   5        629.32        622.37         3.19 o                         
  -5   2   5          7.21          6.34         0.75 o                         
  -4   2   5        125.24        121.96         1.65 o                         
  -3   2   5         11.86         11.98         0.87 o                         
  -2   2   5        461.72        451.52         7.94 o                         
  -1   2   5          3.57          5.77         1.35 o                         
   0   2   5         36.23         44.95         1.19 o                         
   1   2   5         89.43         80.39         1.20 o                         
   2   2   5          8.21          5.34         1.05 o                         
   3   2   5          4.71          1.73         2.83 o                         
   4   2   5         54.31         44.62         1.90 o                         
   5   2   5         32.60         45.02         4.38 o                         
   6   2   5         72.27         60.00         4.20 o                         
   7   2   5         49.45         49.99        10.60 o                         
 -10   3   5         22.73         23.68         1.31 o                         
  -9   3   5        223.40        217.44         6.73 o                         
  -8   3   5        323.94        329.40         2.77 o                         
  -7   3   5         60.22         52.95         1.35 o                         
  -6   3   5        114.00        125.11         1.56 o                         
  -5   3   5         10.42          8.98         0.77 o                         
  -4   3   5        661.59        685.01         8.52 o                         
  -3   3   5        172.02        173.30         2.46 o                         
  -2   3   5        539.15        551.69         3.29 o                         
  -1   3   5        169.75        184.14         3.43 o                         
   0   3   5       1837.43       1830.44        27.65 o                         
   1   3   5          4.89          9.48         0.95 o                         
   2   3   5        191.05        189.11         3.18 o                         
   3   3   5         37.53         37.11         0.69 o                         
   4   3   5        189.40        166.82         4.02 o                         
   5   3   5         69.90         71.43         2.18 o                         
   6   3   5        102.21         95.52        15.99 o                         
   7   3   5          3.66          4.44         2.30 o                         
 -10   4   5         17.76         19.72         1.67 o                         
  -9   4   5        230.18        259.99         2.77 o                         
  -8   4   5         65.22         69.69         1.66 o                         
  -7   4   5         10.95          6.89         0.97 o                         
  -6   4   5         23.22         28.99         1.31 o                         
  -5   4   5         61.82         58.20         1.24 o                         
  -4   4   5         83.09         72.48         2.23 o                         
  -3   4   5          0.33         -0.35         0.62 o                         
  -2   4   5       1179.70       1106.49        11.35 o                         
  -1   4   5          1.96          5.92         0.79 o                         
   0   4   5          0.00         -0.45         0.73 o                         
   1   4   5          5.24          7.25         1.28 o                         
   2   4   5         22.31         28.66         0.86 o                         
   3   4   5        363.74        384.12         3.49 o                         
   4   4   5         48.46         44.26         1.83 o                         
   5   4   5          0.33         -0.36         3.23 o                         
   6   4   5          6.20          8.61         2.32 o                         
   7   4   5          2.85          2.50         2.05 o                         
 -10   5   5          7.16          7.28         1.21 o                         
  -9   5   5         41.76         34.47         1.21 o                         
  -8   5   5         16.40         11.86         1.18 o                         
  -7   5   5        114.75        116.86         2.70 o                         
  -6   5   5          0.62          2.28         0.77 o                         
  -5   5   5         78.76         80.07         1.29 o                         
  -4   5   5          3.85          3.88         0.95 o                         
  -3   5   5          0.00         -0.20         0.86 o                         
  -2   5   5        172.59        183.13         4.95 o                         
  -1   5   5        246.67        225.37         2.68 o                         
   0   5   5         29.16         22.58         2.41 o                         
   1   5   5         88.27         82.25         1.30 o                         
   2   5   5          3.52          2.39         0.79 o                         
   3   5   5         10.29         11.50         0.51 o                         
   4   5   5        174.12        171.86        17.30 o                         
   5   5   5          0.04         -1.57         3.80 o                         
   6   5   5         80.52         72.55         5.48 o                         
   7   5   5         19.89         21.56         2.45 o                         
 -10   6   5         23.45         18.97         1.42 o                         
  -9   6   5        186.36        197.34         2.19 o                         
  -8   6   5          7.68          7.75         1.03 o                         
  -7   6   5         10.99          8.65         0.81 o                         
  -6   6   5        201.03        198.16         3.74 o                         
  -5   6   5        300.97        319.77         7.05 o                         
  -4   6   5        373.18        352.71         2.59 o                         
  -3   6   5        511.31        482.84        10.58 o                         
  -2   6   5        811.37        810.53        12.03 o                         
  -1   6   5        157.98        181.81         2.49 o                         
   0   6   5         52.32         54.77         1.63 o                         
   1   6   5         79.55         81.59         1.83 o                         
   2   6   5         35.21         35.49         1.10 o                         
   3   6   5         76.49         81.66         0.99 o                         
   4   6   5        185.23        177.21         2.05 o                         
   5   6   5          0.20          0.24         1.86 o                         
   6   6   5          2.54          3.76         1.90 o                         
   7   6   5          9.04          9.00         2.31 o                         
 -10   7   5         93.75         91.22         2.16 o                         
  -9   7   5         46.97         42.32         1.51 o                         
  -8   7   5         27.26         23.67         2.15 o                         
  -7   7   5         15.45         19.21         1.01 o                         
  -6   7   5         13.05         13.46         0.86 o                         
  -5   7   5         51.54         61.46         1.59 o                         
  -4   7   5        100.68        101.39         2.19 o                         
  -3   7   5        377.61        371.82         4.76 o                         
  -2   7   5        110.82        115.52         1.43 o                         
  -1   7   5          0.47          0.35         0.80 o                         
   0   7   5          4.02          5.33         0.85 o                         
   1   7   5        225.70        241.50         8.38 o                         
   2   7   5        252.46        242.65         3.19 o                         
   3   7   5        139.55        141.93         3.89 o                         
   4   7   5          0.00         -0.83         0.83 o                         
   5   7   5         98.85        102.85         1.72 o                         
   6   7   5         36.26         32.14         2.52 o                         
   7   7   5          0.00          3.95         2.16 o                         
 -10   8   5          2.86          2.00         1.03 o                         
  -9   8   5         89.55         87.09         2.21 o                         
  -8   8   5         96.14        109.52         2.31 o                         
  -7   8   5        101.21         98.68         1.64 o                         
  -6   8   5        404.54        446.42        12.12 o                         
  -5   8   5        339.39        351.56         8.45 o                         
  -4   8   5        195.51        196.00         2.40 o                         
  -3   8   5         18.70         25.29         1.70 o                         
  -2   8   5         28.09         25.41         1.08 o                         
  -1   8   5        787.96        858.94         6.07 o                         
   0   8   5          5.98         10.08         1.16 o                         
   1   8   5        320.49        342.98        18.71 o                         
   2   8   5        225.71        205.64         1.99 o                         
   3   8   5        177.57        179.12         3.89 o                         
   4   8   5          8.63          8.76         1.13 o                         
   5   8   5         20.61         21.96         1.25 o                         
   6   8   5         22.55         30.97         1.16 o                         
   7   8   5          0.42         -1.20         2.12 o                         
 -10   9   5         12.17         15.02         1.54 o                         
  -9   9   5         21.67         20.64         1.36 o                         
  -8   9   5         44.56         45.14         1.26 o                         
  -7   9   5          0.64          1.16         0.79 o                         
  -6   9   5          0.02          0.20         0.82 o                         
  -5   9   5        245.58        260.12         2.44 o                         
  -4   9   5          6.63          8.51         1.16 o                         
  -3   9   5        134.35        133.70         1.68 o                         
  -2   9   5        242.96        245.33         2.00 o                         
  -1   9   5         60.00         77.56         1.45 o                         
   0   9   5          8.38          5.74         0.69 o                         
   1   9   5         24.75         25.19         3.43 o                         
   2   9   5       1040.11       1019.48         4.75 o                         
   3   9   5        171.11        175.61         5.58 o                         
   4   9   5         33.99         35.19         1.22 o                         
   5   9   5         16.91         21.00         1.23 o                         
   6   9   5         11.47         14.82         1.35 o                         
   7   9   5          3.74          2.34         2.24 o                         
 -10  10   5         72.75         80.63         7.96 o                         
  -9  10   5          0.08          0.69         0.92 o                         
  -8  10   5          3.35          4.29         0.92 o                         
  -7  10   5         25.37         28.22         1.65 o                         
  -6  10   5         96.95         96.70         4.76 o                         
  -5  10   5        353.87        365.03         2.37 o                         
  -4  10   5          0.57          2.55         1.65 o                         
  -3  10   5        302.65        298.24         2.02 o                         
  -2  10   5        179.68        167.76         1.34 o                         
  -1  10   5        601.68        659.87         6.59 o                         
   0  10   5         17.86         14.12         0.76 o                         
   1  10   5          3.00         -0.12         0.89 o                         
   2  10   5          1.57          4.70         1.32 o                         
   3  10   5       1737.16       1728.74        18.16 o                         
   4  10   5          0.01          1.37         1.16 o                         
   5  10   5         42.97         34.81         1.36 o                         
   6  10   5         51.07         50.36         1.61 o                         
  -9  11   5          7.55         14.68         1.60 o                         
  -8  11   5         65.30         66.52         2.30 o                         
  -7  11   5          2.48          3.39         1.07 o                         
  -6  11   5         48.00         46.95         1.34 o                         
  -5  11   5        362.88        368.17         2.98 o                         
  -4  11   5         34.36         32.98         2.83 o                         
  -3  11   5         73.07         71.68         1.07 o                         
  -2  11   5          2.62          3.68         0.58 o                         
  -1  11   5        205.81        218.29         2.76 o                         
   0  11   5         87.33         82.73         3.56 o                         
   1  11   5        185.97        179.25         2.19 o                         
   2  11   5        373.90        346.88         4.79 o                         
   3  11   5        534.23        524.48         5.11 o                         
   4  11   5         16.90         14.99         0.41 o                         
   5  11   5         10.28         12.97         2.04 o                         
   6  11   5         77.62         73.25         2.55 o                         
  -9  12   5          2.11          1.52         1.10 o                         
  -8  12   5        211.41        205.70         2.68 o                         
  -7  12   5          1.41          3.05         0.83 o                         
  -6  12   5         52.05         53.72         3.25 o                         
  -5  12   5        304.26        319.46         5.72 o                         
  -4  12   5         83.95         83.50         1.87 o                         
  -3  12   5         67.49         62.22         2.90 o                         
  -2  12   5        103.79        112.82         1.14 o                         
  -1  12   5         27.55         26.32         0.82 o                         
   0  12   5         26.78         25.80         0.99 o                         
   1  12   5        545.08        510.26         5.99 o                         
   2  12   5        600.42        565.61         4.02 o                         
   3  12   5         11.81         16.73         1.39 o                         
   4  12   5         69.92         74.73         2.08 o                         
   5  12   5          1.89         -1.70         1.70 o                         
   6  12   5          0.13         -0.60         1.42 o                         
  -9  13   5          1.30          1.04         0.92 o                         
  -8  13   5          0.01         -0.92         0.96 o                         
  -7  13   5          3.26          5.66         1.02 o                         
  -6  13   5          2.27          2.54         0.70 o                         
  -5  13   5          2.20          2.27         0.65 o                         
  -4  13   5         77.62         75.55         0.93 o                         
  -3  13   5         10.90         12.52         0.43 o                         
  -2  13   5         51.67         49.02         1.48 o                         
  -1  13   5          4.04          0.81         1.33 o                         
   0  13   5          3.83          0.84         0.91 o                         
   1  13   5         23.62         25.41         1.10 o                         
   2  13   5          0.70          0.46         0.97 o                         
   3  13   5         74.11         77.14         1.86 o                         
   4  13   5          2.22          1.67         0.62 o                         
   5  13   5         10.15         15.04         3.01 o                         
   6  13   5        107.75        112.90         3.09 o                         
  -9  14   5         60.31         58.35         2.73 o                         
  -8  14   5        168.79        179.99         2.07 o                         
  -7  14   5         89.30         88.56         1.37 o                         
  -6  14   5         69.58         72.35         1.09 o                         
  -5  14   5        787.55        799.99         7.79 o                         
  -4  14   5         93.62         96.74         3.41 o                         
  -3  14   5          0.02         -0.16         0.30 o                         
  -2  14   5          0.37          0.64         0.54 o                         
  -1  14   5          6.16          6.07         0.70 o                         
   0  14   5          0.17          0.29         0.68 o                         
   1  14   5          0.35          2.94         1.06 o                         
   2  14   5          7.18          3.05         1.84 o                         
   3  14   5        112.16        120.88         2.68 o                         
   4  14   5         33.72         34.17         1.04 o                         
   5  14   5        166.70        179.64         2.96 o                         
  -8  15   5         13.46         12.29         0.96 o                         
  -7  15   5         22.56         20.36         0.84 o                         
  -6  15   5         25.32         24.62         1.88 o                         
  -5  15   5        281.08        307.15         3.74 o                         
  -4  15   5         34.70         44.54         1.91 o                         
  -3  15   5         10.97         10.46         2.35 o                         
  -2  15   5          6.07          5.68         0.50 o                         
  -1  15   5         46.12         52.66         1.13 o                         
   0  15   5        169.89        171.66         2.64 o                         
   1  15   5        124.34        124.70         2.46 o                         
   2  15   5         26.20         26.44         1.41 o                         
   3  15   5         33.38         23.05         1.65 o                         
   4  15   5         18.51         16.33         1.07 o                         
   5  15   5        217.62        205.40         3.32 o                         
  -8  16   5          6.48         10.14         2.20 o                         
  -7  16   5          5.55          2.35         1.93 o                         
  -6  16   5         43.03         41.25         2.38 o                         
  -5  16   5         33.30         32.48         3.16 o                         
  -4  16   5        338.37        348.68         6.52 o                         
  -3  16   5        168.15        168.75         8.94 o                         
  -2  16   5          0.03          0.13         1.21 o                         
  -1  16   5        301.68        295.09         5.16 o                         
   0  16   5         60.45         57.24         1.66 o                         
   1  16   5          2.29          1.60         1.08 o                         
   2  16   5         29.45         30.80         1.30 o                         
   3  16   5         50.78         43.02         1.78 o                         
   4  16   5          8.15          9.47         1.17 o                         
   5  16   5         98.50        100.80         2.12 o                         
  -7  17   5         32.67         35.69         2.35 o                         
  -6  17   5          8.99          6.58         1.79 o                         
  -5  17   5        442.48        458.13         7.76 o                         
  -4  17   5        368.87        360.24         3.84 o                         
  -3  17   5        178.57        173.28        11.39 o                         
  -2  17   5        159.12        156.87         7.50 o                         
  -1  17   5        926.57        884.37        24.20 o                         
   0  17   5         24.45         25.40         1.00 o                         
   1  17   5          6.61          4.95         2.10 o                         
   2  17   5         99.30         99.41         1.73 o                         
   3  17   5          0.03         -1.59         1.59 o                         
   4  17   5         66.58         54.02         1.88 o                         
  -7  18   5         30.41         29.61         2.31 o                         
  -6  18   5         52.76         54.02         2.25 o                         
  -5  18   5         75.15         73.95         2.46 o                         
  -4  18   5          0.14          1.37         3.45 o                         
  -3  18   5          1.57          2.05         1.39 o                         
  -2  18   5         24.23         28.40         1.82 o                         
  -1  18   5         26.69         26.57         2.03 o                         
   0  18   5         10.97         10.34         1.11 o                         
   1  18   5          1.85          3.65         1.29 o                         
   2  18   5          1.12          1.79         1.36 o                         
   3  18   5         77.30         83.80         4.09 o                         
   4  18   5          3.90          2.41         1.04 o                         
  -7  19   5          1.60          3.69         3.36 o                         
  -6  19   5         10.77         19.06         4.11 o                         
  -5  19   5          0.03          3.46         1.96 o                         
  -4  19   5         41.66         46.86         2.19 o                         
  -3  19   5          3.53          0.87         2.08 o                         
  -2  19   5         94.77        100.01         2.48 o                         
  -1  19   5        108.35         99.34         7.88 o                         
   0  19   5         67.81         61.79         1.98 o                         
   1  19   5          2.72          1.74         0.94 o                         
   2  19   5          1.27          3.78         1.27 o                         
   3  19   5          0.29         -0.22         1.20 o                         
  -6  20   5         31.28         35.80         3.94 o                         
  -5  20   5        100.20        102.02         8.56 o                         
  -4  20   5         13.07         17.00         1.97 o                         
  -3  20   5         27.47         21.99         1.79 o                         
  -2  20   5        257.09        234.00        17.08 o                         
  -1  20   5         15.62          4.98         2.45 o                         
   0  20   5          7.55          8.22         0.43 o                         
   1  20   5          0.01         -1.04         1.04 o                         
   2  20   5          4.56          6.63         1.46 o                         
   3  20   5         47.18         56.26         1.46 o                         
  -5  21   5          1.95          3.61         2.00 o                         
  -4  21   5         99.72        118.78         3.07 o                         
  -3  21   5         34.55         31.33         2.24 o                         
  -2  21   5          4.14         14.70         2.77 o                         
  -1  21   5         60.23         62.81         8.25 o                         
   0  21   5          2.08          1.54         1.75 o                         
   1  21   5          0.00         -0.23         1.50 o                         
   2  21   5          5.76          5.02         1.07 o                         
  -4  22   5         16.66         17.32         2.15 o                         
  -3  22   5         80.73         80.92         5.09 o                         
  -2  22   5         36.97         33.87         2.15 o                         
  -1  22   5        136.45        147.21         6.33 o                         
   0  22   5          0.00          2.40         1.57 o                         
   1  22   5         15.41         19.04         1.96 o                         
  -3  23   5         81.76         94.39         2.94 o                         
  -2  23   5         60.58         51.78         2.28 o                         
  -1  23   5          4.90          6.91         2.05 o                         
   0  23   5          5.01          5.58         2.56 o                         
 -10   0   6         10.81          9.89         2.19 o                         
  -9   0   6         42.19         49.03         2.31 o                         
  -8   0   6         56.68         45.66         1.85 o                         
  -7   0   6         91.07         77.38         2.05 o                         
  -6   0   6         30.19         32.29         1.50 o                         
  -5   0   6        197.60        172.47         6.41 o                         
  -4   0   6       1048.80        986.72        28.16 o                         
  -3   0   6       3403.69       3264.44        29.25 o                         
  -2   0   6        421.89        412.24         3.08 o                         
  -1   0   6        101.43        104.97         2.23 o                         
   0   0   6        288.46        262.18         3.10 o                         
   1   0   6        221.70        246.84        21.21 o                         
   2   0   6        114.03        107.36         1.54 o                         
   3   0   6         25.29         24.35         2.37 o                         
   4   0   6        115.33        107.13         3.69 o                         
   5   0   6         47.09         46.76         3.21 o                         
   6   0   6          0.04          0.00         3.69 o                         
 -10   1   6         22.64         20.71         1.33 o                         
  -9   1   6          0.30         -0.53         1.06 o                         
  -8   1   6         21.23         27.13         1.18 o                         
  -7   1   6        191.71        193.83         3.12 o                         
  -6   1   6         74.30         94.81         1.59 o                         
  -5   1   6          0.48         -1.11         1.25 o                         
  -4   1   6         25.88         25.64         1.03 o                         
  -3   1   6          4.45          1.25         0.88 o                         
  -2   1   6         44.02         40.76         1.52 o                         
  -1   1   6        347.33        333.93        10.80 o                         
   0   1   6         30.01         29.80         1.95 o                         
   1   1   6         82.43         77.81         1.83 o                         
   2   1   6          5.35          4.02         0.84 o                         
   3   1   6        128.49        116.35         9.67 o                         
   4   1   6         13.37         11.59         2.65 o                         
   5   1   6          7.24          7.81         1.86 o                         
   6   1   6          2.62          6.50         3.78 o                         
 -10   2   6         43.79         46.60         1.45 o                         
  -9   2   6          1.02          1.74         1.24 o                         
  -8   2   6         49.74         48.37         1.30 o                         
  -7   2   6        157.58        148.16         2.36 o                         
  -6   2   6          1.62          5.55         1.66 o                         
  -5   2   6         43.51         39.88         1.47 o                         
  -4   2   6        602.16        589.20         9.25 o                         
  -3   2   6         18.32         22.57         2.74 o                         
  -2   2   6         30.66         39.06         1.26 o                         
  -1   2   6        131.20        130.89         3.76 o                         
   0   2   6        205.91        211.04         7.87 o                         
   1   2   6         83.75         79.20         2.48 o                         
   2   2   6         14.13         13.67         0.88 o                         
   3   2   6         65.68         72.34         3.83 o                         
   4   2   6        230.44        226.22        11.72 o                         
   5   2   6          0.24          2.75         1.98 o                         
   6   2   6          0.15          1.01         2.61 o                         
 -10   3   6         87.51         80.45         1.95 o                         
  -9   3   6          0.10         -0.14         1.00 o                         
  -8   3   6         60.26         54.95         1.53 o                         
  -7   3   6         23.38         19.22         1.04 o                         
  -6   3   6         89.33        109.96         2.32 o                         
  -5   3   6          2.83          4.96         0.94 o                         
  -4   3   6          6.85          7.06         3.09 o                         
  -3   3   6         72.21         70.97         1.70 o                         
  -2   3   6         16.78         20.33         1.16 o                         
  -1   3   6         27.04         28.89         1.20 o                         
   0   3   6        513.39        494.30         8.63 o                         
   1   3   6        144.11        147.23         1.47 o                         
   2   3   6          8.45          7.83         0.71 o                         
   3   3   6         31.95         33.58         2.24 o                         
   4   3   6         53.13         58.48         8.56 o                         
   5   3   6          0.04          0.66         2.21 o                         
   6   3   6          0.05          1.38         2.43 o                         
 -10   4   6         62.70         61.76         2.08 o                         
  -9   4   6          1.54          0.30         1.18 o                         
  -8   4   6         55.79         53.63         1.55 o                         
  -7   4   6         84.57         77.38         1.58 o                         
  -6   4   6         14.63         12.53         2.34 o                         
  -5   4   6        288.45        276.96         5.04 o                         
  -4   4   6        287.91        264.91         8.21 o                         
  -3   4   6        133.84        126.18         2.10 o                         
  -2   4   6         23.59         28.60         1.28 o                         
  -1   4   6         14.80         16.92         2.85 o                         
   0   4   6          0.76         -0.05         0.72 o                         
   1   4   6        354.84        383.44         5.33 o                         
   2   4   6         99.04        104.50         1.53 o                         
   3   4   6        221.53        216.07         1.88 o                         
   4   4   6        292.04        287.06         9.14 o                         
   5   4   6         50.38         53.10         7.94 o                         
   6   4   6         14.07         13.20         2.57 o                         
 -10   5   6         31.54         26.67         1.64 o                         
  -9   5   6          6.72          7.42         1.46 o                         
  -8   5   6         59.12         58.52         1.60 o                         
  -7   5   6         55.67         51.04         1.45 o                         
  -6   5   6        139.49        133.86         2.03 o                         
  -5   5   6         68.06         69.95         1.89 o                         
  -4   5   6        737.12        770.06         4.65 o                         
  -3   5   6        137.40        153.56         3.65 o                         
  -2   5   6         22.81         18.80         1.73 o                         
  -1   5   6          3.37          5.68         0.95 o                         
   0   5   6        138.20        132.53         7.98 o                         
   1   5   6         30.32         27.77         0.86 o                         
   2   5   6         21.78         22.81         1.01 o                         
   3   5   6        312.12        309.91         3.26 o                         
   4   5   6         39.90         37.81         2.00 o                         
   5   5   6          0.36         -0.46         2.41 o                         
   6   5   6         46.02         47.40         2.56 o                         
 -10   6   6         27.68         29.05         1.49 o                         
  -9   6   6          0.16          0.99         1.39 o                         
  -8   6   6         61.18         65.10         1.74 o                         
  -7   6   6          7.32          2.94         0.99 o                         
  -6   6   6        268.94        287.26         6.29 o                         
  -5   6   6          0.71         -0.50         1.33 o                         
  -4   6   6        184.85        171.74         6.13 o                         
  -3   6   6         43.72         47.29         1.29 o                         
  -2   6   6          6.48          5.23         1.11 o                         
  -1   6   6          4.26          9.00         1.08 o                         
   0   6   6          5.60          6.19         1.04 o                         
   1   6   6        133.23        132.14         1.96 o                         
   2   6   6        366.28        358.59         5.33 o                         
   3   6   6        235.35        246.70         7.70 o                         
   4   6   6        225.05        228.33         8.25 o                         
   5   6   6        128.63        135.68         5.42 o                         
   6   6   6         61.21         60.82         6.92 o                         
  -9   7   6          0.83          0.23         1.23 o                         
  -8   7   6          1.16          4.80         1.47 o                         
  -7   7   6          3.00          3.33         1.14 o                         
  -6   7   6         60.00         62.31         2.57 o                         
  -5   7   6         73.25         72.01         1.61 o                         
  -4   7   6        239.60        235.58         2.46 o                         
  -3   7   6        154.28        144.08         1.93 o                         
  -2   7   6        206.08        184.24         2.15 o                         
  -1   7   6        209.10        214.08         2.48 o                         
   0   7   6        368.52        359.93        21.39 o                         
   1   7   6        682.29        689.29        41.92 o                         
   2   7   6         76.30         78.53         1.33 o                         
   3   7   6        405.83        401.49        14.20 o                         
   4   7   6          0.94         -1.90         1.90 o                         
   5   7   6         16.91         21.79         2.24 o                         
   6   7   6         26.91         22.68         2.31 o                         
  -9   8   6          6.63          2.07         1.35 o                         
  -8   8   6          2.77          4.47         0.99 o                         
  -7   8   6         59.35         65.92         2.01 o                         
  -6   8   6          2.56          1.57         0.93 o                         
  -5   8   6          8.01          7.78         1.15 o                         
  -4   8   6       1277.45       1248.05        25.04 o                         
  -3   8   6         52.94         59.82         1.30 o                         
  -2   8   6        114.36        110.59         1.50 o                         
  -1   8   6        491.58        491.30         2.94 o                         
   0   8   6        326.99        336.92         2.48 o                         
   1   8   6        199.19        216.54         4.65 o                         
   2   8   6         45.83         46.11         1.21 o                         
   3   8   6         27.05         23.26         0.83 o                         
   4   8   6         18.92         22.90         2.00 o                         
   5   8   6         16.76         18.78         2.14 o                         
   6   8   6          6.04          5.08         2.96 o                         
  -9   9   6        108.34        118.08         2.13 o                         
  -8   9   6         28.57         25.93         1.52 o                         
  -7   9   6         78.44         75.56         1.79 o                         
  -6   9   6        144.35        138.31         2.73 o                         
  -5   9   6          6.23          5.74         0.86 o                         
  -4   9   6         13.76         17.27         1.20 o                         
  -3   9   6         22.28         20.49         1.52 o                         
  -2   9   6         55.70         56.74         1.39 o                         
  -1   9   6         30.91         30.09         1.82 o                         
   0   9   6        355.03        355.16         3.60 o                         
   1   9   6        215.84        202.03        10.38 o                         
   2   9   6        150.66        157.76         2.08 o                         
   3   9   6          4.81          6.50         1.38 o                         
   4   9   6        149.48        139.89         2.29 o                         
   5   9   6         12.40          6.55         1.95 o                         
  -9  10   6         16.33         17.77         1.21 o                         
  -8  10   6        120.00        128.35         2.84 o                         
  -7  10   6          6.05          8.67         1.26 o                         
  -6  10   6        374.51        405.48         2.88 o                         
  -5  10   6         42.91         43.47         1.44 o                         
  -4  10   6        106.83        103.69         1.63 o                         
  -3  10   6        275.94        261.86         2.43 o                         
  -2  10   6          2.26          1.85         0.59 o                         
  -1  10   6          6.79          6.79         0.91 o                         
   0  10   6         12.39         18.86         1.17 o                         
   1  10   6        120.22        127.30        11.35 o                         
   2  10   6         58.61         65.25         1.90 o                         
   3  10   6          7.45          5.73         1.26 o                         
   4  10   6         32.48         23.85         2.76 o                         
   5  10   6         11.42         16.84         1.19 o                         
  -9  11   6         38.13         39.38         1.70 o                         
  -8  11   6         76.86         76.85         2.83 o                         
  -7  11   6          3.18          0.57         1.08 o                         
  -6  11   6          4.86          4.87         0.93 o                         
  -5  11   6        104.46        112.69         1.58 o                         
  -4  11   6        407.43        448.00         4.08 o                         
  -3  11   6        101.15        109.20         1.90 o                         
  -2  11   6          0.01         -0.73         0.73 o                         
  -1  11   6         13.09         16.85         2.98 o                         
   0  11   6         11.32          8.95         1.06 o                         
   1  11   6          6.26          5.08         1.13 o                         
   2  11   6        114.45        125.09         2.26 o                         
   3  11   6          0.78         -0.51         1.14 o                         
   4  11   6        159.85        189.48         6.48 o                         
   5  11   6          4.58          3.50         1.50 o                         
  -8  12   6         69.16         70.49         2.17 o                         
  -7  12   6         49.88         47.41         1.55 o                         
  -6  12   6          3.68          4.01         0.98 o                         
  -5  12   6         57.80         52.09         3.18 o                         
  -4  12   6         17.04         13.60         0.76 o                         
  -3  12   6        100.35        108.04         1.57 o                         
  -2  12   6          0.49          0.19         0.70 o                         
  -1  12   6        270.39        272.83         4.34 o                         
   0  12   6          0.03         -1.17         1.17 o                         
   1  12   6          8.68          6.89         1.30 o                         
   2  12   6          4.64          7.99         1.33 o                         
   3  12   6          9.43         12.62         1.63 o                         
   4  12   6          1.21          1.70         1.42 o                         
   5  12   6         14.22         19.33         1.73 o                         
  -8  13   6        101.61        120.18         2.77 o                         
  -7  13   6        103.49        104.07         1.55 o                         
  -6  13   6          2.34          3.55         0.90 o                         
  -5  13   6        190.76        187.79         2.69 o                         
  -4  13   6        331.90        356.75         7.38 o                         
  -3  13   6         89.51         93.67         1.42 o                         
  -2  13   6          2.19          2.08         0.73 o                         
  -1  13   6        161.88        154.29         2.19 o                         
   0  13   6         56.83         65.76         3.21 o                         
   1  13   6         80.16         91.67         1.90 o                         
   2  13   6         11.50         10.37         1.59 o                         
   3  13   6         42.28         41.34         1.79 o                         
   4  13   6          5.43          4.28         0.57 o                         
  -8  14   6         36.69         36.62         3.26 o                         
  -7  14   6         68.35         67.74         1.63 o                         
  -6  14   6         51.69         53.52         1.21 o                         
  -5  14   6         29.73         30.08         1.66 o                         
  -4  14   6         10.40         11.77         0.53 o                         
  -3  14   6          9.87          9.87         0.57 o                         
  -2  14   6         85.63         87.89         3.18 o                         
  -1  14   6        130.20        126.00         4.15 o                         
   0  14   6          4.62          2.89         1.09 o                         
   1  14   6          1.56          2.66         0.99 o                         
   2  14   6        118.10        103.35         2.33 o                         
   3  14   6          9.58          9.00         1.68 o                         
   4  14   6          2.31          3.07         0.64 o                         
  -8  15   6        226.85        227.44        11.64 o                         
  -7  15   6         65.69         68.40         1.13 o                         
  -6  15   6        269.26        251.74         3.84 o                         
  -5  15   6         13.69         12.85         1.76 o                         
  -4  15   6        207.62        216.14         2.26 o                         
  -3  15   6          0.96          1.22         0.43 o                         
  -2  15   6          0.33         -0.68         0.68 o                         
  -1  15   6          0.35         -0.35         0.66 o                         
   0  15   6          1.17          2.67         0.90 o                         
   1  15   6         66.75         65.27         1.83 o                         
   2  15   6         67.63         63.57         1.83 o                         
   3  15   6          2.65          3.38         1.53 o                         
   4  15   6          3.30          2.77         0.81 o                         
  -7  16   6         52.58         59.10         2.65 o                         
  -6  16   6         54.01         55.22         3.08 o                         
  -5  16   6         34.80         38.61         2.35 o                         
  -4  16   6         26.65         24.82         1.86 o                         
  -3  16   6          0.06         -2.12         2.12 o                         
  -2  16   6         21.99         16.76         0.70 o                         
  -1  16   6         53.33         59.73         1.84 o                         
   0  16   6         43.60         48.54         1.58 o                         
   1  16   6         22.80         24.79         1.26 o                         
   2  16   6         38.54         41.34         1.92 o                         
   3  16   6        100.14         97.24         7.08 o                         
  -7  17   6         39.40         41.18         2.48 o                         
  -6  17   6          0.05          2.52         2.59 o                         
  -5  17   6         14.17         19.10         2.11 o                         
  -4  17   6         54.22         44.43         5.04 o                         
  -3  17   6          6.72          8.98         1.64 o                         
  -2  17   6         25.37         23.93         1.44 o                         
  -1  17   6         23.92         30.27         1.00 o                         
   0  17   6          5.42          6.22         0.97 o                         
   1  17   6         12.91         12.30         1.45 o                         
   2  17   6         20.41         28.10         1.36 o                         
   3  17   6         79.51         87.42         4.29 o                         
  -6  18   6         23.22         17.26         2.92 o                         
  -5  18   6          3.14          3.97         4.33 o                         
  -4  18   6         20.89         20.50         2.34 o                         
  -3  18   6         69.38         70.09         4.03 o                         
  -2  18   6          3.93          0.22         1.79 o                         
  -1  18   6         64.55         63.61         1.65 o                         
   0  18   6        220.20        228.37         4.82 o                         
   1  18   6         27.49         24.84         1.95 o                         
   2  18   6         56.11         66.23         6.68 o                         
  -5  19   6         82.26         91.33         6.59 o                         
  -4  19   6         25.18         26.55         3.52 o                         
  -3  19   6         39.27         39.38         2.36 o                         
  -2  19   6          0.00         -1.18         1.84 o                         
  -1  19   6         43.85         44.57         0.49 o                         
   0  19   6          9.13         10.77         0.74 o                         
   1  19   6         47.27         63.32         2.69 o                         
   2  19   6          8.85         10.67         1.72 o                         
  -4  20   6          0.57          1.54         2.10 o                         
  -3  20   6          7.44         14.64         1.87 o                         
  -2  20   6         31.98         29.75         4.64 o                         
  -1  20   6         22.40         25.22         1.93 o                         
   0  20   6         37.15         45.89         2.96 o                         
   1  20   6          0.09          1.09         0.98 o                         
  -3  21   6         37.26         39.53         2.78 o                         
  -2  21   6          1.04          2.22         1.81 o                         
  -1  21   6         61.27         53.01         7.08 o                         
  -9   1   7        211.72        210.64         2.92 o                         
  -8   1   7         12.43          8.46         1.36 o                         
  -7   1   7          0.20          3.45         1.12 o                         
  -6   1   7         28.56         33.26         1.92 o                         
  -5   1   7         16.21         14.22         1.16 o                         
  -4   1   7          5.85          7.23         1.16 o                         
  -3   1   7        149.33        152.29         3.81 o                         
  -2   1   7        279.32        268.93         7.57 o                         
  -1   1   7          2.70          3.33         2.65 o                         
   0   1   7        186.89        182.81         3.11 o                         
   1   1   7         75.62         80.21         1.25 o                         
   2   1   7          8.90         10.18         0.87 o                         
   3   1   7          0.78          2.24         2.41 o                         
   4   1   7          0.04         -0.97         3.49 o                         
   5   1   7          8.86          8.21         5.84 o                         
  -9   2   7          4.19          2.39         1.12 o                         
  -8   2   7          8.58          8.57         1.10 o                         
  -7   2   7         26.80         20.65         1.36 o                         
  -6   2   7         66.53         67.65         1.52 o                         
  -5   2   7          3.18          5.08         1.74 o                         
  -4   2   7          7.93          7.82         1.13 o                         
  -3   2   7         87.40         77.52         1.41 o                         
  -2   2   7        114.29        114.67         1.68 o                         
  -1   2   7          1.66          2.85         0.98 o                         
   0   2   7          0.28          1.25         0.81 o                         
   1   2   7         33.96         33.20         1.40 o                         
   2   2   7         12.58          9.85         0.78 o                         
   3   2   7          7.78         10.36         1.66 o                         
   4   2   7          1.95          3.08         2.70 o                         
   5   2   7         14.13         11.31         8.34 o                         
  -9   3   7        107.56         99.31         1.91 o                         
  -8   3   7          1.12          0.88         1.20 o                         
  -7   3   7        273.58        284.24         6.66 o                         
  -6   3   7          5.33          8.83         1.27 o                         
  -5   3   7         53.52         52.47         3.59 o                         
  -4   3   7        722.59        726.89         9.02 o                         
  -3   3   7         89.53         86.95         1.95 o                         
  -2   3   7          4.17          3.60         1.23 o                         
  -1   3   7         41.47         43.21         1.26 o                         
   0   3   7         67.96         65.95         2.57 o                         
   1   3   7          8.76          7.79         0.91 o                         
   2   3   7        143.60        147.61         1.75 o                         
   3   3   7          6.12          6.87         1.73 o                         
   4   3   7         36.86         34.72         4.11 o                         
   5   3   7        141.51        153.54         3.76 o                         
  -9   4   7         66.49         59.28         1.77 o                         
  -8   4   7         47.57         50.26         2.88 o                         
  -7   4   7         80.47         87.01         2.87 o                         
  -6   4   7        201.05        217.81         4.14 o                         
  -5   4   7        159.19        139.75         2.24 o                         
  -4   4   7        262.03        255.48         3.52 o                         
  -3   4   7        518.65        483.98         3.86 o                         
  -2   4   7          5.33          3.67         1.46 o                         
  -1   4   7        102.47         94.99         2.68 o                         
   0   4   7          1.52          2.10         0.98 o                         
   1   4   7        181.95        185.94         2.86 o                         
   2   4   7         18.61         21.46         1.17 o                         
   3   4   7         61.60         67.43         1.21 o                         
   4   4   7         83.56         81.07         4.85 o                         
   5   4   7         10.56          8.52         2.27 o                         
  -9   5   7          0.99          2.63         1.60 o                         
  -8   5   7         25.67         28.23         2.68 o                         
  -7   5   7        153.98        162.64         2.63 o                         
  -6   5   7         10.38         11.08         1.44 o                         
  -5   5   7         10.14          7.58         1.31 o                         
  -4   5   7         24.86         24.47         1.24 o                         
  -3   5   7          2.01          0.84         0.86 o                         
  -2   5   7        652.51        641.70         5.98 o                         
  -1   5   7        213.65        219.62         3.92 o                         
   0   5   7        211.08        214.00         5.82 o                         
   1   5   7        645.11        640.66         8.12 o                         
   2   5   7          0.42         -0.25         1.92 o                         
   3   5   7         56.64         68.36         1.12 o                         
   4   5   7          5.75         15.98         4.27 o                         
   5   5   7          0.15         -1.25         2.78 o                         
  -9   6   7          3.80          4.47         1.84 o                         
  -8   6   7          6.44          8.82         1.48 o                         
  -7   6   7         31.46         32.01         1.79 o                         
  -6   6   7        120.27        120.68         2.65 o                         
  -5   6   7        218.73        203.07         3.01 o                         
  -4   6   7          4.44          6.67         1.42 o                         
  -3   6   7        232.69        219.93         2.63 o                         
  -2   6   7         59.50         68.69         1.88 o                         
  -1   6   7          1.16          0.88         1.16 o                         
   0   6   7        279.64        300.14         2.92 o                         
   1   6   7         28.82         29.42         1.11 o                         
   2   6   7          0.09         -1.02         1.02 o                         
   3   6   7          8.46          9.75         0.80 o                         
   4   6   7          3.88          4.11         1.97 o                         
   5   6   7         15.10          7.88         3.36 o                         
  -9   7   7         18.32         18.45         2.09 o                         
  -8   7   7          2.49          4.03         1.22 o                         
  -7   7   7         10.52          8.29         1.58 o                         
  -6   7   7         26.02         26.45         1.65 o                         
  -5   7   7         81.30         68.48         2.15 o                         
  -4   7   7         27.51         32.43         3.45 o                         
  -3   7   7         27.82         24.58         1.48 o                         
  -2   7   7          1.51          3.17         0.96 o                         
  -1   7   7        164.93        169.73         2.53 o                         
   0   7   7        124.32        131.09         5.96 o                         
   1   7   7          3.94          1.50         1.28 o                         
   2   7   7         19.99         18.74         1.14 o                         
   3   7   7         22.49         27.52         0.90 o                         
   4   7   7         25.44         24.67         2.39 o                         
  -9   8   7          0.19          4.82         2.16 o                         
  -8   8   7         18.39         20.08         1.85 o                         
  -7   8   7        274.11        291.91         5.37 o                         
  -6   8   7        486.22        478.70         4.93 o                         
  -5   8   7         49.04         63.67         2.10 o                         
  -4   8   7         11.20          8.23         2.50 o                         
  -3   8   7        108.86        121.30         3.69 o                         
  -2   8   7         61.32         61.79         1.76 o                         
  -1   8   7         49.99         48.37         2.04 o                         
   0   8   7         43.83         45.12         1.68 o                         
   1   8   7        120.01        127.51         4.03 o                         
   2   8   7          1.28          3.37         0.94 o                         
   3   8   7         80.21         76.76         5.46 o                         
   4   8   7          0.75         -0.04         1.93 o                         
  -8   9   7          0.34          1.35         1.24 o                         
  -7   9   7        127.39        126.71         2.42 o                         
  -6   9   7          1.01          1.20         1.10 o                         
  -5   9   7        267.59        257.37         2.48 o                         
  -4   9   7         53.12         53.69         1.48 o                         
  -3   9   7          1.89          1.74         0.80 o                         
  -2   9   7         36.42         38.04         2.03 o                         
  -1   9   7        116.88        125.85         1.85 o                         
   0   9   7         41.60         41.01         1.80 o                         
   1   9   7        594.33        586.85        40.83 o                         
   2   9   7          5.95          3.65         1.12 o                         
   3   9   7         37.75         46.67         1.12 o                         
   4   9   7         14.41         27.57         2.41 o                         
  -8  10   7         26.72         24.99         2.54 o                         
  -7  10   7         20.77         25.35         1.63 o                         
  -6  10   7         81.02         73.58         1.88 o                         
  -5  10   7         78.17         69.18         1.51 o                         
  -4  10   7         90.68         88.56         2.39 o                         
  -3  10   7         10.75         11.38         2.03 o                         
  -2  10   7        113.27        119.92         7.68 o                         
  -1  10   7        365.51        380.99        15.22 o                         
   0  10   7        225.19        229.85         3.32 o                         
   1  10   7        875.65        853.49        57.20 o                         
   2  10   7         13.21         15.48         1.95 o                         
   3  10   7          7.33          5.31         0.74 o                         
   4  10   7         28.74         33.00         4.14 o                         
  -8  11   7         21.31         17.42         1.95 o                         
  -7  11   7         60.54         68.63         2.06 o                         
  -6  11   7          0.05          0.35         1.48 o                         
  -5  11   7          2.26         -1.73         1.73 o                         
  -4  11   7         22.62         26.65         1.24 o                         
  -3  11   7          8.19          8.34         0.90 o                         
  -2  11   7        454.63        451.96        10.82 o                         
  -1  11   7          0.93          1.17         1.02 o                         
   0  11   7        163.44        167.98         2.20 o                         
   1  11   7        176.59        168.78         3.19 o                         
   2  11   7        469.13        462.24         3.78 o                         
   3  11   7          2.06         -1.50         1.86 o                         
  -8  12   7         42.64         37.16         4.78 o                         
  -7  12   7         53.73         50.27         2.45 o                         
  -6  12   7         29.81         29.23         1.48 o                         
  -5  12   7         27.35         26.93         1.35 o                         
  -4  12   7          5.26          3.81         1.15 o                         
  -3  12   7          1.65          4.56         0.83 o                         
  -2  12   7         52.17         51.61         1.46 o                         
  -1  12   7         34.23         28.82         1.39 o                         
   0  12   7        129.62        118.00         1.92 o                         
   1  12   7         89.85         94.54         2.28 o                         
   2  12   7        339.05        349.48         6.99 o                         
   3  12   7         63.20         61.98         2.30 o                         
  -7  13   7         23.46         24.11         1.47 o                         
  -6  13   7          0.57          0.84         1.00 o                         
  -5  13   7         52.45         49.78         2.34 o                         
  -4  13   7          6.46         11.30         1.23 o                         
  -3  13   7          0.04         -0.25         0.80 o                         
  -2  13   7          0.13          0.76         1.03 o                         
  -1  13   7          6.07          6.22         1.33 o                         
   0  13   7          2.86          5.86         1.25 o                         
   1  13   7         38.46         42.50         1.78 o                         
   2  13   7          2.93          2.94         1.43 o                         
   3  13   7         25.13         26.89         1.14 o                         
  -7  14   7        124.93        114.78         1.93 o                         
  -6  14   7        106.50        106.85         1.37 o                         
  -5  14   7         68.03         73.06         2.41 o                         
  -4  14   7         44.28         49.42         1.43 o                         
  -3  14   7         49.30         52.15         1.90 o                         
  -2  14   7         94.64         90.09         1.60 o                         
  -1  14   7         38.64         40.31         1.29 o                         
   0  14   7          9.50          9.04         1.72 o                         
   1  14   7         22.68         22.07         1.29 o                         
   2  14   7          1.84         -1.23         1.23 o                         
  -6  15   7        128.17        127.18         3.20 o                         
  -5  15   7         64.86         67.35         0.97 o                         
  -4  15   7          6.55          5.48         0.69 o                         
  -3  15   7         10.74          7.66         0.76 o                         
  -2  15   7        261.58        251.80         2.40 o                         
  -1  15   7         25.83         21.94         1.05 o                         
   0  15   7         32.88         36.65         1.82 o                         
   1  15   7         55.73         56.40         3.10 o                         
   2  15   7          0.49         -1.40         1.40 o                         
  -6  16   7        159.77        156.73        19.47 o                         
  -5  16   7          7.85          2.05         5.04 o                         
  -4  16   7         66.23         63.10         0.89 o                         
  -3  16   7        105.88        106.33         2.38 o                         
  -2  16   7         37.55         33.45         2.10 o                         
  -1  16   7         31.23         31.65         1.50 o                         
   0  16   7          0.09         -0.46         1.37 o                         
   1  16   7          0.03         -0.36         1.40 o                         
  -5  17   7        280.49        342.88         6.83 o                         
  -4  17   7          0.41         -0.61         1.85 o                         
  -3  17   7         50.05         45.79         1.77 o                         
  -2  17   7         79.32         79.52         1.13 o                         
  -1  17   7        129.52        133.06         1.61 o                         
   0  17   7         59.11         58.04         1.69 o                         
   1  17   7          5.50          8.34         1.84 o                         
  -4  18   7         22.32         21.80         2.19 o                         
  -3  18   7          0.74         -0.67         2.30 o                         
  -2  18   7         11.94         11.40         0.52 o                         
  -1  18   7         12.87         12.31         0.87 o                         
   0  18   7          9.07          9.30         1.03 o                         
  -8   0   8        111.64        119.94         5.68 o                         
  -7   0   8         74.98         68.99         2.26 o                         
  -6   0   8        172.99        169.86         3.39 o                         
  -5   0   8        442.23        374.17         3.79 o                         
  -4   0   8        471.87        447.53        15.79 o                         
  -3   0   8        161.97        152.93         3.41 o                         
  -2   0   8          3.72          3.42         1.83 o                         
  -1   0   8         36.27         37.14         8.96 o                         
   0   0   8         68.20         67.84         1.79 o                         
   1   0   8         53.24         57.35         2.65 o                         
   2   0   8        224.32        224.24         2.76 o                         
   3   0   8          3.13          3.18         2.92 o                         
  -8   1   8         10.87          5.45         1.65 o                         
  -7   1   8         12.81         13.32         1.71 o                         
  -6   1   8          1.16          0.62         1.04 o                         
  -5   1   8         20.23         17.53         1.21 o                         
  -4   1   8         25.20         27.01         1.24 o                         
  -3   1   8         92.98         88.43         2.66 o                         
  -2   1   8         11.66         12.14         1.27 o                         
  -1   1   8         18.91         18.33         1.20 o                         
   0   1   8          9.01          6.26         0.88 o                         
   1   1   8         23.54         24.19         2.32 o                         
   2   1   8         11.37         13.96         1.17 o                         
   3   1   8        117.78        126.86         4.75 o                         
  -8   2   8         24.47         26.22         2.25 o                         
  -7   2   8         13.07         12.45         1.74 o                         
  -6   2   8         19.58         22.24         1.39 o                         
  -5   2   8          1.57          3.34         1.23 o                         
  -4   2   8        129.40        115.48         4.11 o                         
  -3   2   8         36.51         39.04         2.64 o                         
  -2   2   8          0.33          1.48         0.85 o                         
  -1   2   8         51.18         48.16         1.31 o                         
   0   2   8        146.84        134.68         1.79 o                         
   1   2   8         46.57         41.28         1.11 o                         
   2   2   8          0.66         -0.29         1.02 o                         
   3   2   8        121.00        123.42         3.39 o                         
  -8   3   8         45.86         44.42         2.67 o                         
  -7   3   8         95.72         89.06         1.79 o                         
  -6   3   8          1.11          0.76         1.18 o                         
  -5   3   8         21.49         23.35         1.48 o                         
  -4   3   8        149.64        136.06         2.64 o                         
  -3   3   8          1.46          1.30         1.48 o                         
  -2   3   8         42.38         42.66         1.38 o                         
  -1   3   8        133.65        127.69         3.25 o                         
   0   3   8         71.74         73.23         2.70 o                         
   1   3   8          2.34          3.12         1.06 o                         
   2   3   8         24.86         26.79         1.62 o                         
   3   3   8         15.50         17.74         7.68 o                         
  -8   4   8        122.05        113.24         2.50 o                         
  -7   4   8          5.13          3.27         1.45 o                         
  -6   4   8         43.95         40.87         1.51 o                         
  -5   4   8         21.87         19.80         1.43 o                         
  -4   4   8         32.95         35.68         1.48 o                         
  -3   4   8         17.30         13.17         1.13 o                         
  -2   4   8          1.48          0.47         1.53 o                         
  -1   4   8        174.14        176.70         2.24 o                         
   0   4   8        162.99        162.72         3.61 o                         
   1   4   8         11.24         10.70         1.00 o                         
   2   4   8         58.85         55.79         2.52 o                         
   3   4   8        114.94        115.90         3.36 o                         
  -8   5   8         24.92         23.57         2.11 o                         
  -7   5   8         86.73         92.93         2.73 o                         
  -6   5   8         12.53          9.57         1.89 o                         
  -5   5   8         43.09         40.25         1.84 o                         
  -4   5   8         41.42         41.50         1.49 o                         
  -3   5   8          0.42          3.16         1.18 o                         
  -2   5   8          0.23          0.85         0.96 o                         
  -1   5   8         85.29         85.82         1.35 o                         
   0   5   8         20.85         16.68         1.15 o                         
   1   5   8         13.32          9.40         1.07 o                         
   2   5   8        194.28        221.36         3.95 o                         
   3   5   8          3.59          2.88         2.25 o                         
  -8   6   8          0.78         -1.10         1.52 o                         
  -7   6   8         40.02         41.64         2.21 o                         
  -6   6   8         46.71         49.15         2.15 o                         
  -5   6   8         67.74         67.52         1.80 o                         
  -4   6   8         33.11         36.98         2.57 o                         
  -3   6   8          0.34         -1.14         1.14 o                         
  -2   6   8          0.37          2.53         1.00 o                         
  -1   6   8        115.12        110.69         1.80 o                         
   0   6   8        287.77        306.49         4.03 o                         
   1   6   8          2.13          0.80         1.28 o                         
   2   6   8        117.46        119.88         1.84 o                         
   3   6   8         75.43         76.26         3.81 o                         
  -8   7   8         52.98         54.62         2.48 o                         
  -7   7   8         20.11         23.81         1.70 o                         
  -6   7   8        384.70        400.95         3.49 o                         
  -5   7   8         10.29         12.37         1.59 o                         
  -4   7   8          0.50         -1.09         1.09 o                         
  -3   7   8         46.91         49.82         1.41 o                         
  -2   7   8         39.90         38.52         1.36 o                         
  -1   7   8         12.35         14.05         1.44 o                         
   0   7   8        121.35        133.35         2.15 o                         
   1   7   8         40.62         38.48         1.59 o                         
   2   7   8        206.21        200.68         6.59 o                         
   3   7   8        236.63        233.30         1.81 o                         
  -7   8   8         10.14         11.78         1.79 o                         
  -6   8   8        111.13        106.78         2.44 o                         
  -5   8   8         16.24          8.42         1.83 o                         
  -4   8   8          1.01         -1.12         1.32 o                         
  -3   8   8          0.47         -0.51         1.03 o                         
  -2   8   8         22.93         21.46         1.21 o                         
  -1   8   8        481.45        482.01         7.10 o                         
   0   8   8          3.29          5.66         1.16 o                         
   1   8   8         12.98         22.90         2.06 o                         
   2   8   8          8.43          6.80         2.01 o                         
  -7   9   8          5.80          6.88         1.85 o                         
  -6   9   8          0.23          1.24         1.27 o                         
  -5   9   8         85.18         84.23         1.89 o                         
  -4   9   8         21.37         17.56         1.87 o                         
  -3   9   8          4.39          5.83         1.15 o                         
  -2   9   8          0.85         -0.71         0.94 o                         
  -1   9   8        118.62        116.27         2.55 o                         
   0   9   8         47.54         44.87         1.67 o                         
   1   9   8         77.35         74.93         2.26 o                         
   2   9   8         24.65         19.96         1.27 o                         
  -7  10   8         77.07         75.45         4.28 o                         
  -6  10   8         11.54          8.65         1.70 o                         
  -5  10   8        102.53        101.13         2.34 o                         
  -4  10   8        117.80        111.91         3.63 o                         
  -3  10   8          9.80          7.89         1.92 o                         
  -2  10   8          6.78          8.40         1.47 o                         
  -1  10   8         59.57         67.45         2.70 o                         
   0  10   8          4.73          3.71         1.71 o                         
   1  10   8          9.54          9.57         1.24 o                         
   2  10   8          0.70          0.05         1.10 o                         
  -6  11   8        208.93        191.50         2.86 o                         
  -5  11   8        221.57        224.82         3.03 o                         
  -4  11   8          1.57          3.18         1.03 o                         
  -3  11   8         82.18         73.20         4.09 o                         
  -2  11   8         25.93         23.70         1.37 o                         
  -1  11   8         53.88         61.21         1.57 o                         
   0  11   8         77.39         76.19         2.65 o                         
   1  11   8          1.46          1.25         1.18 o                         
  -6  12   8         63.83         65.61         1.83 o                         
  -5  12   8          2.19          3.99         1.70 o                         
  -4  12   8          1.39         -0.90         1.19 o                         
  -3  12   8         37.86         38.66         2.65 o                         
  -2  12   8          1.50          0.99         1.17 o                         
  -1  12   8          2.59          4.39         1.12 o                         
   0  12   8        111.97         95.55         3.10 o                         
   1  12   8          4.37          2.84         1.09 o                         
  -6  13   8          0.30         -2.56         2.96 o                         
  -5  13   8        343.52        332.14         3.02 o                         
  -4  13   8         56.34         61.42         1.55 o                         
  -3  13   8          0.01          0.34         1.04 o                         
  -2  13   8         52.87         48.88         1.86 o                         
  -1  13   8         29.13         27.60         1.39 o                         
   0  13   8          9.54          8.62         2.43 o                         
  -5  14   8         10.42         10.57         2.34 o                         
  -4  14   8         52.07         57.99         1.70 o                         
  -3  14   8         55.64         54.73         1.49 o                         
  -2  14   8          1.28          3.20         1.12 o                         
  -1  14   8          9.51          8.07         1.53 o                         
   0  14   8          6.21          5.18         1.82 o                         
  -4  15   8         21.88         28.46         1.41 o                         
  -3  15   8         39.33         38.45         1.71 o                         
  -2  15   8          0.08          2.58         1.53 o                         
  -1  15   8          9.32          9.90         1.57 o                         
  -7   1   9          0.40         -2.26         2.26 o                         
  -6   1   9         19.67         18.51         1.61 o                         
  -5   1   9         16.10         12.99         1.43 o                         
  -4   1   9        163.46        140.72         1.96 o                         
  -3   1   9         51.26         48.31         1.59 o                         
  -2   1   9         31.12         28.11         1.46 o                         
  -1   1   9        112.16        106.63         1.71 o                         
   0   1   9        170.14        176.09         2.80 o                         
   1   1   9         14.71         19.20         1.49 o                         
  -7   2   9         45.65         38.00         3.29 o                         
  -6   2   9        159.41        153.04         3.37 o                         
  -5   2   9         89.57         95.16         2.99 o                         
  -4   2   9        136.05        117.77         2.65 o                         
  -3   2   9         21.29         17.95         1.27 o                         
  -2   2   9          5.66          3.82         1.15 o                         
  -1   2   9         59.49         63.66         1.96 o                         
   0   2   9          9.30          9.80         1.48 o                         
   1   2   9         86.07         88.91         1.67 o                         
  -6   3   9         16.05         19.06         2.09 o                         
  -5   3   9        174.58        152.91         3.06 o                         
  -4   3   9         84.10         79.83         1.87 o                         
  -3   3   9         28.43         27.87         1.92 o                         
  -2   3   9         36.28         33.30         1.21 o                         
  -1   3   9        216.14        208.31         2.55 o                         
   0   3   9          7.66          6.45         1.20 o                         
   1   3   9          5.15          5.35         1.20 o                         
  -6   4   9          0.18         -0.19         1.35 o                         
  -5   4   9        120.28        115.61         2.76 o                         
  -4   4   9         26.12         24.63         2.00 o                         
  -3   4   9         45.64         42.97         1.79 o                         
  -2   4   9         11.06         10.27         1.42 o                         
  -1   4   9          5.13          7.60         1.47 o                         
   0   4   9         56.67         48.32         2.77 o                         
   1   4   9          7.01         11.41         1.28 o                         
  -6   5   9         29.17         37.94         1.75 o                         
  -5   5   9         23.82         26.57         1.77 o                         
  -4   5   9        113.07        115.76         2.84 o                         
  -3   5   9          0.02         -0.60         1.51 o                         
  -2   5   9          0.06          0.18         1.21 o                         
  -1   5   9         97.86        107.28         1.83 o                         
   0   5   9         11.80         11.07         1.37 o                         
  -6   6   9          3.38          4.06         1.42 o                         
  -5   6   9          1.69          2.53         1.19 o                         
  -4   6   9          3.60          2.09         1.36 o                         
  -3   6   9         58.02         52.70         1.52 o                         
  -2   6   9         35.19         33.44         1.72 o                         
  -1   6   9        106.90         98.59         2.15 o                         
   0   6   9          0.13         -1.12         1.12 o                         
  -6   7   9          5.66          1.46         1.59 o                         
  -5   7   9         19.59         16.00         1.51 o                         
  -4   7   9         23.41         21.95         1.49 o                         
  -3   7   9         18.53         23.07         1.61 o                         
  -2   7   9         49.09         49.04         1.58 o                         
  -1   7   9          1.27          0.58         1.27 o                         
   0   7   9          0.63          0.96         1.16 o                         
  -5   8   9          4.56          1.56         1.69 o                         
  -4   8   9         41.65         37.46         2.08 o                         
  -3   8   9         69.33         61.51         1.60 o                         
  -2   8   9        216.34        197.30         2.52 o                         
  -1   8   9         81.85         78.66         2.85 o                         
   0   8   9        105.69         86.76         4.38 o                         
  -5   9   9          2.68          2.61         1.55 o                         
  -4   9   9         23.36         32.00         1.71 o                         
  -3   9   9          2.66          1.94         1.18 o                         
  -2   9   9         68.02         64.19         1.58 o                         
  -1   9   9         22.17         21.85         1.48 o                         
  -4  10   9        183.98        193.84         3.98 o                         
  -3  10   9          3.65          4.47         1.57 o                         
  -2  10   9          4.96          3.22         1.57 o                         
                                                                                
